# Supplementary material for: Physical activity interventions for older adults – an overview of systematic reviews
Source: BMC Public Health. 2026 Jan 6;26:205. doi: 10.1186/s12889-025-25002-2 (PMC12805782; doi:10.1186/s12889-025-25002-2)
Supplement: Supplementary file 6 — Supplementary Material 6. Included study overlap in reviews [file 12889_2025_25002_MOESM6_ESM.xlsx]

## Sheet: Final
Included studies	Title of included studies	Chase (2015)	Conn et al. (2002)	Cooper et al. (2018)	French [39]	Grande et al. (2020)	Hobbs et al. (2013) & O’Brien et al. (2015)	Kassavou et al. (2013)	Kwan et al. (2020)	Larsen et al. (2019)	Liu et al. (2020)	Merom et al. (2021)	Nunez de Arenas-Arroyo et al. (2021)	Oliveira et al. (2017)	Oliveira et al. (2020)	Sansano-Nadal et al. (2019)	Stockwell et al. (2019)	Wu et al. (2023)	Yerrakalva et al. (2019)	MAs in older adults	Baxter et al. (2016)	Conn et al. (2003)	Cyarto et al. (2004)	Elavsky et al. (2019)	Goethals et al. (2020)	Jansen et al. (2015)	Katigbak et al. (2018)	Knight et al. (2022)	Lim et al. (2021)	Moore et al. (2016)	Muellmann et al. (2018)	Muller and Khoo (2014)	Neidrick et al. (2012)	Ostrander et al. (2014)	Pedersen et al. (2022)	Stevens et al. (2014)	Van Der Bij et al. (2002)	NSs in older adults	Total no. duplicates
Abbas, S.Z., et al 2015	The effectiveness of using the workplace to identify and address modifiable health risk factors in deprived populations.											1								1																		0	1
Ackermann, R.T., et al 2005	Prompting primary providers to increase community exercise referrals for older adults: A randomized trial																			0	1																	1	1
Agurs, T.D. 1995	Efficacy of a Weight Loss and Exercise Interven_x0002_tion for Older African Americans With Non-Insulin-Dependent Diabetes Mellitus		1																	1																		0	1
Alley, S.J., et al 2018	The effectiveness of a web 2.0 physical activity intervention in older adults - a randomised controlled trial								1											1																		0	1
Altenburg, W.A. et al 2015	Short- and long-term effects of a physical activity counselling programme in COPD: a randomized controlled trial													1						1																		0	1
Ammann, R., et al 2013	Can a website delivered computer-tailored physical activity intervention be acceptable, usable, and effective for older people?																			0												1						1	1
Ammenwerth. E., et al 2015	Evaluation of an Integrated Telemonitoring Surveillance System in Patients with Coronary Heart Disease																			0				1														1	1
Anderson, K. J. et al 2013	Physical activity with spiritual strategies intervention: A cluster randomized trial with older African American women	1			1															2																		0	2
Antione Parker, C., & Ellis, R. 2016	Effect of Electronic Messaging on Physical Activity Participation among Older Adults								1											1				1														1	2
Antypas, K., & Wangberg, S. C. 2014	An Internet- and Mobile-Based Tailored Intervention to Enhance Maintenance of Physical Activity After Cardiac Rehabilitation: Short-Term Results of a Randomized Controlled Trial																			0				1														1	1
Arao, T., et al 2007	Impact of lifestyle intervention on physical activity and diet of Japanese workers											1								1																		0	1
Aree-Ue, S., et al 2006	Osteoporosis preventive behavior in Thai older adults - Feasibility and acceptability				1															1																		0	1
Armit, 2009	Randomized trial of three strategies to promote physical activity in general practice																			0													1					1	1
Armit, C.M., et al 2005	Promoting physical activity to older adults: a preliminary evaluation of three general practice-based strategies																			0	1																	1	1
Arsand, E., et al 2010	Mobile phone-based self-management tools for type 2 diabetes: the few touch application																			0				1														1	1
Ashe, M.C., et al 2015	Not just another walking program: Everyday Activity Supports You (EASY) model-a randomized pilot study for a parallel randomized controlled trial										1		1				1	1	1	5																		0	5
Atkins, C., et al 1984	Behavioral exercise programs in the management of chronic obstructive pulmonary disease		1																	1		1																1	2
Babazono, A. et al 2007	Patient-motivated prevention of lifestyle-related disease in Japan: A randomized, controlled clinical trial						1													1																		0	1
Baker, M., et al 2007	Efficacy and feasibility of a novel tri-modal robust exercise prescription in a retirement community: a randomized, controlled trial	1																		1																		0	1
Ball, K., et al 2005	Piloting the feasibility and effectiveness of print- and telephone-mediated interventions for promoting the adoption of physical activity in Australian adults																			0												1						1	1
Ball, K., et al 2017	Can an incentive-based intervention increase physical activity and reduce sitting among adults? the ACHIEVE (Active Choices IncEntiVE) feasibility study																			0				1														1	1
Banks-Wallace, J. & Conn, V. 2005	Outcomes from Walk the Talk: a nursing intervention for Black women							1												1																		0	1
Barberan-Garcia, A., et al 2014	Effects and barriers to deployment of telehealth wellness programs for chronic patients across 3 European countries																			0				1														1	1
Barnason, S., et al 2009	Influence of a symptom management telehealth intervention on older adults’ early recovery outcomes after coronary artery bypass surgery	1																		1																		0	1
Barnett, A., et al 2003	Community-based group exercise improves balance and reduces falls in at-risk older people: a randomised controlled trial	1																		1																		0	1
Basler, H., et al 2007	TTM-based counselling in physiotherapy does not contribute to an increase of adherence to activity recommendations in older adults with chronic low back pain--a randomised controlled trial	1																		1																		0	1
Bassey, E.J., et al 1983	AN UNSUPERVISED AEROBICS PHYSICAL-TRAINING PROGRAM IN MIDDLE-AGED FACTORY-WORKERS - FEASIBILITY, VALIDATION AND RESPONSE											1								1																		0	1
Belgrave, M. 2011	The Effect of a Music Therapy Intergenerational Program on Children and Older Adults' Intergenerational Interactions, Cross-Age Attitudes, and Older Adults' Psychosocial Well-Being																			0								1										1	1
Bergman, F., et al 2018	Treadmill workstations in office workers who are overweight or obese: a randomised controlled trial											1								1																		0	1
Beyer N., et al 2007	Old women with a recent fall history show improved muscle strength and function sustained for six months after finishing training															1				1																		0	1
Beyer, A.K., et al 2019	Are self-perceptions of ageing modifiable? Examination of an exercise programme with vs. without a self-perceptions of ageing-intervention for older adults																			0								1										1	1
Bickmore, T.W., et al 2013	A randomized controlled trial of an automated exercise coach for older adults								1		1		1				1		1	5											1							1	6
Blackford K,. et al 2016	Effects of a home-based intervention on diet and physical activity behaviours for rural adults with or at risk of metabolic syndrome: a randomised controlled trial													1						1																		0	1
Block, G., et al 2015	Diabetes Prevention and Weight Loss with a Fully Automated Behavioral Intervention by Email, Web, and Mobile Phone: A Randomized Controlled Trial Among Persons with Prediabetes																			0				1														1	1
Bocksnick, J. 1991	Effectiveness of a Physical Activity Adherence Counseling Program With Older Females		1																	1																		0	1
Booth, M., et al 1992	Effects of a national mass media campaign on physical activity participation		1																	1																		0	1
Brassington, G.S., et al 2002	Intervention-related cognitive versus social mediators of exercise adherence in the elderly.																			0			1															1	1
Brawley, L.R., et al 2000	A group-mediated cognitive-behavioral intervention for increasing adherence to physical activity in older adults																			0		1																1	1
Brickwood, K.J., et al 2021	Effects of Activity Tracker Use With Health Professional Support or Telephone Counseling on Maintenance of Physical Activity and Health Outcomes in Older Adults: Randomized Controlled Trial																	1		1																		0	1
Brodie, D.A., et al 2005	Motivational interviewing to promote physical activity for people with chronic heart failure	1												1						2																		0	2
Broekhuizen, K., et al 2016	An Internet-Based Physical Activity Intervention to Improve Quality of Life of Inactive Older Adults: A Randomized Controlled Trial								1								1			2																		0	2
Brothers, A. & Diehl, M. 2017	Feasibility and Efficacy of the Aging Program: Changing Views on Aging to Increase. Physical Activity																			0								1										1	1
Buman, M.P., et al 2001	Peer volunteers improve long-term maintenance of physical activity with older adults: A randomized controlled trial				1															1																		0	1
Burdsall, G. 1994	The Development, Implementation, and Evaluation of a Lifestyle Education and Exercise Program for Senior Adult Learners at Three Kansas Congregate Meal Sites		1																	1																		0	1
Burke, V., et al 2003	Physical activity and nutrition programs for couples: A randomized controlled trial																			0	1																	1	1
Burman, M. P., et al 2011	Peer Volunteers Improve Long-Term Maintenance of Physical Activity With Older Adults: A Randomized Controlled Trial																			0	1																	1	1
Burtin, C., et al 2015	Physical activity counselling during pulmonary rehabilitation in patients with COPD: A randomised controlled trial													1						1																		0	1
Burton, L. C., et al 1995	The Effect among Older Persons of a General Preventive Visit on Three Health Behaviours: Smoking, Excessive Alcohol Drinking, and Sedentary Lifestyle		1																	1		1											1					2	3
Butler, L., et al 2009	Effects of a pedometer-based intervention on physical activity levels after cardiac rehabilitation: a randomized controlled trial			1																1																		0	1
Cadmus-Bertram, L.A., et al 2015	Randomized trial of a fitbit-based physical activity intervention for women			1							1		1				1	1		5																		0	5
Caperchione, C. & Mummery, K. 2006	The utilisation of group process strategies as an intervention tool for the promotion of health-related physical activity in older adults																			0	1																	1	1
Capodaglio, P., et al 2007	Long-term strength training for community-dwelling people over 75: impact on muscle function, functional ability and life style	1																		1																		0	1
Castro, C. M., et al 2001	Telephone versus mail interventions for maintenance of physical activity in older adults																			0	1											1						2	2
Chen, H. C., et al 2017	Effects of Messages Delivered by Mobile Phone on Increasing Compliance With Shoulder Exercises Among Patients With a Frozen Shoulder																			0				1														1	1
Chen, K.M., et al 2016	Feasible modalities and long-term effects of elastic band exercises in nursing home older adults in wheelchairs: A cluster randomized controlled trial																			0									1									1	1
Chen, M-M., et al 2016	The effectiveness and barriers of implementing a workplace health promotion program to improve metabolic disorders in older workers in Taiwan											1								1																		0	1
Chiang, C.Y., et al 2009	The Effects of a Walking Program on Older Chinese American Immigrants With Hypertension: A Pretest and Posttest Quasi-Experimental Design																			0							1											1	1
Chin A Paw MJ,. et al 2006	Effects of resistance and functional-skills training on habitual activity and constipation among older adults living in long-term care facilities: a randomized controlled trial																			0						1												1	1
Chopp-Hurley, J.N., et al 2017	Randomized Controlled Trial Investigating the Role of Exercise in the Workplace to Improve Work Ability, Performance, and Patient-Reported Symptoms Among Older Workers With Osteoarthritis											1								1																		0	1
Chow, C. K., et al 2017	Effect of Lifestyle-Focused Text Messaging on Risk Factor Modification in Patients With Coronary Heart Disease A Randomized Clinical Trial																			0				1														1	1
Clark, D.O., et al 2003	Outcomes of an exercise program for older women recruited through primary care				1															1																		0	1
Clemson, L., et al 2012	Integration of balance and strength training into daily life activity to reduce rate of falls in older people (the LiFE study): Randomised parallel trial	1																		1																		0	1
Cohen, A., et al 2017	Effects of Message Framing on Health Behavior Change for Weight Loss																			0				1														1	1
Conn, V.S., et al 2003	Randomized trial of 2 interventions to increase older women's exercise	1				1														2																		0	2
Connell, C.M. & Janevic, M.R., 2009	Effects of a Telephone-Based Exercise Intervention for Dementia Caregiving Wives: A Randomized Controlled Trial				1															1																		0	1
Cook, R.F., et al 2015	A Web-Based Health Promotion Program for Older Workers: Randomized Controlled Trial											1					1			2																		0	2
Coronini-Cronberg et al 2012	*No reference in paper*																			0	1																	1	1
Costanzo, C. & Walker, S.N. 2008	Incorporating self-efficacy and interpersonal support in an intervention to increase physical activity in older women																			0	1																	1	1
Coull, A.J., I et al 2004	A randomised controlled trial of senior Lay Health Mentoring in older people with ischaemic heart disease: The Braveheart Project							1												1																		0	1
Cox, K.L, et al 2008	Short and long-term adherence to swimming and walking programs in older women - The Sedentary Women Exercise Adherence Trial (SWEAT 2)																			0	1																	1	1
Croteau, K.A., et al 2004	Effects of a pedometer-based physical activity program on older adults' mobility-related self-efficacy and physical performance									1					1					2																		0	2
Croteau, K.A., et al 2007	Effect of a pedometer-based intervention on daily step counts of community-dwelling older adults	1		1						1					1			1		5																		0	5
Croteau, K.A., et al 2014	Efficacy of Using Physical Activity Mentors to Increase the Daily Steps of Older Adults in the Primary Care Setting: A Pilot Study																			0	1																	1	1
Crowther, R., et al 2008	Effects of a long-term exercise program on lower limb mobility, physiological responses, walking performance, and physical activity levels in patients with peripheral arterial disease	1																		1																		0	1
Cruz, K.A., et al 2016	Walk2Bactive: A randomised controlled trial of a physical activity-focused behavioural intervention beyond pulmonary rehabilitation in chronic obstructive pulmonary disease														1			1		2																		0	2
Cunningham, D. A., et al 1987	Exercise training of men at retirement – a clinical trial																			0																	1	1	1
Cupples, M.E. & McKnight, A. 1994	Randomised controlled trial of health promotion in general practice for patients at high cardiovascular risk		1																	1																		0	1
Dasgupta, K., et al 2017	Physician step prescription and monitoring to improve ARTERial health (SMARTER): A randomized controlled trial in patients with type 2 diabetes and hypertension														1			1		2																		0	2
Dattilo, J., et al 2014	A pilot study of an intervention designed to promote walking, balance, and self-efficacy in older adults with fear of falling				1															1																		0	1
David, P., et al 2012	A walking intervention for postmenopausal women using mobile phones and interactive voice response																			0														1				1	1
de Blok, B. M., et al 2006	The effects of a lifestyle physical activity counseling program with feedback of a pedometer during pulmonary rehabilitation in patients with COPD: a pilot study													1				1		2																		0	2
De Greef, K.P., 2011	The effects of a pedometer-based behavioral modification program with telephone support on physical activity and sedentary behavior in type 2 diabetes patients														1			1		2														1				1	3
de Jong, J., et al 2007	Twelve-month effects of the Groningen active living model (GALM) on physical activity, health and fitness outcomes in sedentary and underactive older adults aged 55-65																			0	1																	1	1
de Jong, J., et al 2008	Six-month effects of the Groningen active living model (GALM) on physical activity, health and fitness outcomes in sedentary and underactive older adults aged 55-65																			0	1																	1	1
De Vreede, P., et al 2007	The effect of functional tasks exercise and resistance exercise on health-related quality of life and physical activity. A randomised controlled trial	1																		1																		0	1
Deforche, B., et al 2000	Differences in psychosocial determinants of physical activity in older adults participating in organised versus non-organised activities.																			0			1															1	1
Demeyer, H., et al 2017	Physical activity is increased by a 12-week semiautomated telecoaching programme in patients with COPD: a multicentre randomised controlled trial								1						1			1		3				1														1	4
Denmark-Wahnefried, W., et al 2006	Lifestyle intervention development study to improve physical function in older adults with cancer: outcomes from Project LEAD	1																		1																		0	1
Devereux, K., et al 2005	Effects of a water-based program on women 65 years and over: A randomised controlled trial																			0										1								1	1
Di Loreto, C., et al 2003	Validation of a counseling strategy to promote the adoption and the maintenance of physical activity by type 2 diabetic subjects													1						1																		0	1
DiGuiseppi, C.G., et al 2014	Church-based social marketing to motivate older adults to take balance classes for fall prevention: Cluster randomized controlled trial																			0					1													1	1
Dohrn, I. M., et al 2017	Short- and Long-Term Effects of Balance Training on Physical Activity in Older Adults With Osteoporosis: A Randomized Controlled Trial															1				1																		0	1
Donaldson, E. L., et al 2014	A text message based weight management intervention for overweight adults																			0				1														1	1
Dorgo, S.G., et al 2009	The Application of Peer Mentoring to Improve Fitness in Older Adults																			0	1																	1	1
Dornelas, E., et al 1998	The DIET study: long-term outcomes of a cognitive-behavioral weight-control intervention in independent-living elders. Dietary Intervention: Evaluation of Technology	1																		1																		0	1
Dubbert, P. M., et al 2008	Counseling for home-based walking and strength exercise in older primary care patients													1						1																		0	1
Dubbert, P.M., et al 2002	Effects of nurse counseling on walking for exercise in elderly primary care patients													1						1																		0	1
Duscha, B.D., et al 2018	Effects of a 12-week mHealth program on peak and physical activity patterns after completing cardiac rehabilitation: A randomized controlled trial																	1		1																		0	1
Dye, C.J., et al 2012	Impacting mediators of change for physical activity among food stamp recipients				1															1																		0	1
Edman, J.S., et al 2019	Health coaching for healthcare employees with chronic disease: a pilot study											1								1																		0	1
Elder, J. P., et al 1995	Longitudinal effects of preventive services on health behaviours among an elderly cohort	1	1																	2		1																1	3
Elley, C. R., et al 2003	Effectiveness of counselling patients on physical activity in general practice: cluster randomised controlled trial						1													1	1																	1	2
Ellis, T.D., et al 2019	Comparative Effectiveness of mHealth-Supported Exercise Compared With Exercise Alone for People With Parkinson Disease: Randomized Controlled Pilot Study								1											1																		0	1
Émile, M., et al 2014	Effects of supervised and individualized weekly walking on exercise stereotypes and quality of life in older sedentary females																			0								1										1	1
English, C., et al 2016	Reducing sitting time after stroke: a phase II safety and feasibility randomized controlled tria													1						1																		0	1
Estabrooks, P.A., et al 2008	Determining the impact of Walk Kansas: applying a team-building approach to community physical activity promotion							1												1																		0	1
Fiatarone, M.A., et al 1994	Exercise training and nutritional supplementation for physical frailty in very elderly people																			0						1												1	1
Finkelstein, E.A., et al 2008	A randomized study of financial incentives to increase physical activity among sedentary older adults																			0	1																	1	1
Finkelstein, J., et al 2015	Mobile App to Reduce Inactivity in Sedentary Overweight Women																			0				1														1	1
Fisher, K. J. and Li, F., et al 2004	A community-based walking trial to improve neighbourhood quality of life in older adults: A multilevel analysis							1												1																		0	1
Fitzpatrick, S.E., et al 2008	Physical activity and physical function improved following a community-based intervention in older adults in Georgia senior centers	1																		1																		0	1
Fitzsimons, C.F., et al 2005	Responses to walking-speed instructions: Implications for health promotion for older adults																			0														1				1	1
Fjeldsoe, B. S., et al 2016	Evaluating the Maintenance of Lifestyle Changes in a Randomized Controlled Trial of the 'Get Healthy, Stay Healthy' Program																			0				1														1	1
Fong, S.S., et al 2016	Comparison between smartphone pedometer applications and traditional pedometers for improving physical activity and body mass index in community-dwelling older adults																			0				1														1	1
Forman, D.E., et al 2014	Utility and Efficacy of a Smartphone Application to Enhance the Learning and Behavior Goals of Traditional Cardiac Rehabilitation A FEASIBILITY STUDY																			0				1														1	1
Frandin, K., et al 1992	Physical activity as part of an intervention program for elderly persons in Goteborg		1																	1																		0	1
Frederix, I., et al 2015	Medium-Term Effectiveness of a Comprehensive Internet-Based and Patient-Specific Telerehabilitation Program With Text Messaging Support for Cardiac Patients: Randomized Controlled Trial								1								1			2				1														1	3
Freene, N., et al 2013 & 2015	Physiotherapist-led home-based physical activity program versus community group exercise for middle-aged adults: quasi-experimental comparison - AND - Longitudinal comparison of a physiotherapist-led, home-based and group-based program for increasing physical activity in community-dwelling middle-aged adults																			0											1							1	1
French, S.L. 1995	The Self-Management of Osteoarthritis in Older Women: A Study of the Efficacy of the Arthritis Self-Manage_x0002_ment Program and of the Factors Influencing Outcomes	1	1																	2																		0	2
Friedman, R.H. 1998	Automated telephone conversations to assess health behavior and deliver behavioral interventions		1																	1		1																1	2
Fries, J.F., et al 1992	Health risk changes with a low-cost individualized health promotion program: Effects at up to 30 months		1																	1	1																	1	2
Fries, J.F., et al 1993	2-YEAR RESULTS OF A RANDOMIZED CONTROLLED TRIAL OF A HEALTH PROMOTION PROGRAM IN A RETIREE POPULATION - THE BANK-OF-AMERICA STUDY																			0	1																	1	1
Fujita, K.R., et al 2003	Effects of exercise training on physical activity in older people: a randomized controlled trial																			0	1																	1	1
Fujiwara, Y., et al 2009	REPRINTS: Effects of an Intergenerational Health Promotion Program for Older Adults in Japan																			0								1										1	1
Furber, S., et al 2010	Randomised controlled trial of a pedometer-based telephone intervention to increase physical activity among cardiac patients not attending cardiac rehabilitation									1										1																		0	1
Galik, E,. et al 2014	Optimizing function and physical activity among nursing home residents with dementia: testing the impact of function-focused care																			0						1												1	1
Gardiner, P., et al 2011	Feasibility of reducing older adults’ sedentary time	1																		1																		0	1
Gell, N. M., et al 2017	Efficacy, feasibility, and acceptability of a novel technology-based intervention to support physical activity in cancer survivors																			0				1														1	1
Geller, K., et al 2012	The decisional balance sheet to promote healthy behavior among ethnically diverse older adults	1																		1																		0	1
Gerber, J., et al 2010	The physical activity contract--tailored to promote physical activity in a geriatric outpatient setting: a pilot study	1																		1																		0	1
Gillett, P. & Caserta, M. 1996	Change in aerobic power, body-composition, and exercise adherence in obese, postmenopausal women 6 months after exercise training		1																	1																		0	1
Goldstein, M. G., et al 1999	Physician-based physical activity counselling for middle-aged and older adults: A randomized trial																			0	1												1			1		3	3
Gothe, N.P., et al 2015	Physical activity levels and patterns in older adults: the influence of a DVD-based exercise program					1														1																		0	1
Graham, 1992	The effect of prescribed and self-prescribed, self-monitored exercise programs on the physical fitness and psychological well-being of older adults [dissertation]																			0		1																1	1
Granacher, U., et al 2011	Promoting Balance and Strength in the Middle-Aged Workforce											1								1																		0	1
Greaney, M. L., et al 2008	Long-term effects of a stage-based intervention for changing exercise intentions and behaviour in older adults				1									1						2												1						1	3
Gro¨nstedt H,. et al 2012	Effects of individually tailored physical activities in nursing home residents on activities of daily living, physical performance and physical activity level: a randomized controlled trial																			0						1												1	1
Haeger, M., et al 2017	A smartphone based approach to enhance older persons' mobility in daily life																			0				1														1	1
Hageman, P.A., et al 2005	Tailored versus standard internet-delivered interventions to promote physical activity in older women																			0	1											1						2	2
Haider, S., et al 2017	Impact of a Home-Based Physical and Nutritional Intervention Program Conducted by Lay-Volunteers on Handgrip Strength in Prefrail and Frail Older Adults: A Randomized Control Trial																			0									1									1	1
Halbert, J. A. ,et al 2000	Physical activity and cardiovascular risk factors: Effect of advice from an exercise specialist in Australian general practice						1													1			1													1		2	3
Halbert, J.A., et al 2000	Physical activity and cardiovascular risk factors: Effect of advice from an exercise specialist in Australian general practice																			0	1																	1	1
Hamdorf, P. A., et al 1993	A follow-up study on the effects of training on the fitness and habitual activity patterns of 60- to 70-year-old women		1																	1	1	1															1	3	4
Hamdorf, P.A., et al 1992	Physical training effects on the fitness and habitual activity patterns of elderly women																			0	1																1	2	2
Hammerback, K., et al 2012	Evaluation of a telephone-based physical activity promotion program for disadvantaged older adults	1																		1																		0	1
Harari, D., et al 2008	Promotion of health in older people: a randomised controlled trial of health risk appraisal in British general practice	1																		1																		0	1
Harland, et al 1999	The Newcastle exercise project: A randomised controlled trial of methods to promote physical activity in primary care																			0			1														1	2	2
Harris, T., et al 2015	A Primary Care Nurse-Delivered Walking Intervention in Older Adults: PACE (Pedometer Accelerometer Consultation Evaluation)-Lift Cluster Randomised Controlled Trial									1										1																		0	1
Harris, T., et al 2017	Effect of a Primary Care Walking Intervention with and without Nurse Support on Physical Activity Levels in 45-to 75-Year-Olds: The <i>P</i>edometer <i>A</i>nd <i>C</i>onsultation <i>E</i>valuation (PACE-UP) Cluster Randomised Clinical Trial																	1		1																		0	1
Harris, T., et al 2018	Physical activity levels in adults and older adults 3-4 years after pedometer-based walking interventions: Long-term follow-up of participants from two randomised controlled trials in UK primary care					1												1		2																		0	2
Harrison, R.A., et al 2005	Does primary care referral to an exercise programme increase physical activity one year later? A randomized controlled trial																			0																1		1	1
Harting, J., et al 2006	Cardiovascular prevention in the Hartslag Limburg project: Effects of a high-risk approach on behavioral risk factors in a general practice population						1													1																		0	1
Hau, C., et al 2016	COLLABORATIVE EVALUATION OF THE HEALTHY HABITS PROGRAM: AN EFFECTIVE COMMUNITY INTERVENTION TO IMPROVE MOBILITY AND COGNITION OF CHINESE OLDER ADULTS LIVING IN THE US																			0							1											1	1
Hauer, K., et al 2003	Two years later:: A prospective long-term follow-up of a training intervention in geriatric patients with a history of severe falls															1				1																		0	1
Hawkes, A.L., et al 2013	Effects of a telephone-delivered multiple health behavior change intervention (CanChange) on health and behavioral outcomes in survivors of colorectal cancer: a randomized controlled trial													1						1																		0	1
Healy, T.C., et al 2008	The feasibility and effectiveness of translating a matter of balance into a volunteer lay leader model																			0									1									1	1
Hekler, E.B., et al 2012	The CHOICE Study: A "taste-test" of Utilitarian vs. Leisure Walking Among Older Adults																			0	1																	1	1
Helbostad, J., et al 2004	Home training with and without additional group training in physically frail old people living at home: effect on health-related quality of life and ambulation	1																		1																		0	1
Hertogh, E.M., et al 2010	Behavioral Changes after a 1-yr Exercise Program and Predictors of Maintenance						1													1																		0	1
Hogue, P.A. 2007	The Effects of Buddy Support on Physical Activity in African American Women							1												1																		0	1
Holland, S.K., et al 2005	Community-based health coaching, exercise, and health service utilization.													1						1														1				1	2
Holmen, H., et al 2014	A Mobile Health Intervention for Self-Management and Lifestyle Change for Persons With Type 2 Diabetes, Part 2: One-Year Results From the Norwegian Randomized Controlled Trial RENEWING HEALTH																			0				1														1	1
Hoogeboom, T., et al 2010	Preoperative therapeutic exercise in frail elderly scheduled for total hip replacement: a randomized pilot trial	1																		1																		0	1
Hooker, S.P., et al 2005	The California active aging community grant program: Translating science into practice to promote physical activity in older adults																			0	1											1						2	2
Hornikx, M., et al 2015	The effects of a physical activity counseling program after an exacerbation in patients with Chronic Obstructive Pulmonary Disease: a randomized controlled pilot study													1	1			1		3																		0	3
Hospes, G,. et al 2009	Enhancement of daily physical activity increases physical fitness of outclinic COPD patients: results of an exercise counseling program													1				1		2																		0	2
Hughes, S., et al 2006	Long-term impact of Fit and Strong! on older adults with osteoarthritis	1																		1																		0	1
Hughes, S.L., et al 2009	Best-Practice Physical Activity Programs for Older Adults: Findings From the National Impact Study																			0	1																	1	1
Hughes, V.A., et al 2001	Longitudinal muscle strength changes in older adults: Influence of muscle mass, physical activity, and health											1								1																		0	1
Iliffe, S., et al 2014	Multicentre cluster randomised trial comparing a community group exercise programme and home-based exercise with usual care for people aged 65 years and over in primary care																			0									1									1	1
Irvine, A. B., et al 2013	Web-based intervention to promote physical activity by sedentary older adults: Randomized controlled trial				1				1				1							3	1										1	1						3	6
Isetta, V., et al 2017	A New mHealth application to support treatment of sleep apnoea patients																			0				1														1	1
Izutsu, K., et al 2017	Exercise intervention implemented by trained volunteers improves health-related quality of life among Japanese community-dwelling older females: an intervention study																			0									1									1	1
Jancey, J. M., et al 2008	The effectiveness of a physical activity intervention for seniors	1						1												2																		0	2
Jarvis, K.L., et al 1997	Older women and physical activity: using the telephone to walk																			0											1							1	1
Jiang, X., et al 2004	Adoption of Canada’s Physical Activity Guide and Handbook for Older Adults: impact on functional fitness and energy expenditure	1																		1																		0	1
Jih, J., et al 2016	Educational Interventions to Promote Healthy Nutrition and Physical Activity Among Older Chinese Americans: A Cluster-Randomized Trial																			0							1											1	1
Júdice, P.B., et al 2015	Randomized controlled pilot of an intervention to reduce and break-up overweight/obese adults' overall sitting-time																			0				1														1	1
Kahlbaugh, P.E., et al 2011	Effects of playing Wii on well-being in the elderly; physical activity, loneliness, and mood								1											1																		0	1
Kamada, M., et al 2013	A community-wide campaign to promote physical activity in middle-aged and elderly people: a cluster randomized controlled trial																			0	1																	1	1
Kamada, M., et al 2018	Community-wide intervention and population-level physical activity: a 5-year cluster randomized trial																			0					1													1	1
Kapan, A., et al 2017a	Fear of falling reduced by a lay led home-based program in frail community-dwelling older adults: A randomised controlled trial																			0									1									1	1
Kapan, A., et al 2017b	Impact of a lay-led home-based intervention programme on quality of life in community-dwelling pre-frail and frail older adults: a randomized controlled trial																			0									1									1	1
Karen, A.C., et al 2014	Effects of a pedometer-based physical activity program on older adults' mobility-related self-efficacy and physical performance																	1		1																		0	1
Karinkanta, S., et al 2009	Maintenance of exercise-induced benefits in physical functioning and bone among elderly women															1				1																		0	1
Kawagoshi, A., et al., 2015a	Effects of low-intensity exercise and home-based pulmonary rehabilitation with pedometer feedback on physical activity in elderly patients with COPD			1																1																		0	1
Kawagoshi, A., et al., 2015b	Effects of low-intensity exercise and home-based pulmonary rehabilitation with pedometer feedback on physical activity in elderly patients with chronic obstructive pulmonary disease									1										1																		0	1
Kelley, K. & Abraham, C. 2004	RCT of a theory-based intervention promoting healthy eating and physical activity amongst out-patients older than 65 years	1																		1																		0	1
Kenfield, S.A., et al 2019	Feasibility, Acceptability, and Behavioral Outcomes from a Technology-enhanced Behavioral Change Intervention (Prostate 8): A Pilot Randomized Controlled Trial in Men with Prostate Cancer																	1		1																		0	1
Keogh, J.W., et al 2014	Physical and psychosocial function in residential aged-care elders: effect of Nintendo Wii Sports games																1			1																		0	1
Kerse, N. M., et al 1999	Improving the health behaviours of elderly people: Randomised controlled trial of a general practice education programme																			0		1											1					2	2
Kerse, N., et al 2005	Is physical activity counseling effective for older people? a cluster randomized, controlled trial in primary care													1						1																1		1	2
Kerse, N., et al 2010	Home-based activity program for older people with depressive symptoms: DeLLITE--a randomized controlled trial	1																		1																		0	1
Kim, B.H. & Glanz, K. 2013	Text messaging to motivate walking in older African Americans: a randomized controlled trial					1			1				1					1		4				1							1							2	6
Kim, B.H., et al 2014	The effect of guided relaxation and exercise imagery on self-reported leisure-time exercise behaviors in older adults	1																		1																		0	1
Kimura, M., et al 2013	Community-based intervention to improve dietary habits and promote physical activity among older adults: a cluster randomized trial	1																		1																		0	1
King, A. C., et al 1991	Group-based vs home-based exercise training in healthy older men and women- a community based clinical trial																			0																	1	1	1
King, A. C., et al 2000	Comparative effects of two physical activity programs on measured and perceived physical functioning and other health-related quality of life outcomes in older adults				1		1													2	1	1															1	3	5
King, A. C., et al 2007	Ongoing Physical Activity Advice by Humans Versus Computers: The Community Health Advice by Telephone (CHAT) Trial						1		1				1	1			1			5	1										1	1						3	8
King, A. C., et al 2013	Employing virtual advisors in preventive care for underserved communities: results from the COMPASS study								1											1	1										1							2	3
King, A. C., et al 2014a	Harnessing Different Motivational Frames via Mobile Phones to Promote Daily Physical Activity and Reduce Sedentary Behavior in Aging Adults																			0				1														1	1
King, A. C., et al 2016	Effects of three motivationally targeted mobile device applications on initial physical activity and sedentary behavior change in midlife and older adults: A randomized trial								1											1				1														1	2
King, A. C.k et al 2008	Promoting Physical Activity Through Hand-Held Computer Technology								1				1							2				1							1	1		1				4	6
King, A.C., et al 2014b	Exercise advice by humans versus computers: maintenance effects at 18 months																1			1																		0	1
Kirk, A., et al 2009	A randomized trial investigating the 12-month changes in physical activity and health outcomes following a physical activity consultation delivered by a person or in written form in Type 2 diabetes: Time2Act														1			1		2																		0	2
Klusmann, V., et al 2012	Views on aging and emotional benefits of physical activity: Effects of an exercise intervention in older women																			0								1										1	1
Knight, E., et al 2014	Health Promotion Through Primary Care: Enhancing Self-Management With Activity Prescription and mHealth																1		1	2				1														1	3
Knight, E., et al 2014	Prescribing Physical Activity Through Primary Care: Does Activity Intensity Matter?																		1	1																		0	1
Knittle, K., et al 2015	Targeting motivation and self-regulation to increase physical activity among patients with rheumatoid arthritis: a randomised controlled trial													1						1																		0	1
Kochevar, A.J., et al 2001	Effects of a community-based intervention to increase activity in American Indian elders																			0															1			1	1
Kocur, P., et al 2017	The effects of Nordic Walking training on selected upper-body muscle groups in female-office workers: A randomized trial											1								1																		0	1
Koizumi, D., et al 2009	Efficacy of an accelerometer-guided physical activity intervention in community-dwelling older women			1		1				1								1		4	1																	1	5
Kolt, G.S., et al 2007	Effect of telephone counselling on physical activity for low-active older people in primary care: A randomized, controlled trial	1							1				1	1						4											1	1				1		3	7
Kolt, G.S., et al 2012	Healthy Steps Trial: Pedometer-Based Advice and Physical Activity for Low-Active Older Adults									1										1																		0	1
Krebs, P., et al 2017	An eHealth Intervention to Increase Physical Activity and Healthy Eating in Older Adult Cancer Survivors: Summative Evaluation Results								1											1																		0	1
Krieger, J., et al 2009	High point walking for health: creating built and social environments that support walking in a public housing community							1												1																		0	1
Kriska, A. M., et al 1986	A randomised exercise trial in older women – increased activity over 2 years and the factors associated with compliance							1												1																	1	1	2
Kuller, L.H., et al 2006	Lifestyle intervention and coronary heart disease risk factor changes over 18 months in postmenopausal women: The Women On the Move through Activity And Nutrition (WOMAN study) clinical trial						1													1																		0	1
Kullgren, J.T., et al 2014	A mixed-methods randomized controlled trial of financial incentives and peer networks to promote walking among older adults																1			1																		0	1
Lalonde, B., et al 1998	Long-term outcome effectiveness of a health promoting program for the elderly: The Wallingford Wellness Project		1																	1																		0	1
Lara, J., et al 2016	Pilot Randomised Controlled Trial of a Web-Based Intervention to Promote Healthy Eating, Physical Activity and Meaningful Social Connections Compared with Usual Care Control in People of Retirement Age Recruited from Workplaces					1									1					2																		0	2
Laubach, L., et al 2009	A modest increase in weekly step counts improved cardiovascular function in healthy elderly women.								1											1																		0	1
Lawton, B.A., et al 2007	Exercise on prescription for women aged 40-74 recruited through primary care: two year randomised controlled trial						1													1	1																	1	2
Leaf, D.A. & Reuben, D.B. 1996	“Lifestyle” interventions for promoting physical activity: A kilocalorie expenditure-based home feasibility study		1																	1																		0	1
Lee, A.H., et al 2011	Effectiveness of a home-based postal and telephone physical activity and nutrition pilot program for seniors																			0												1						1	1
Lee, H.-C., et al 2013	Effects of a multifactorial fall prevention program on fall incidence and physical function in community-dwelling older adults with risk of falls	1																		1																		0	1
Lee, L-L., et al 2007	Evaluating a community-based walking intervention for hypertensive older people in Taiwan: A randomized controlled trial									1										1																		0	1
Lee, R.E., et al 2012	Mediating effects of group cohesion on physical activity and diet in women of color: health is power							1												1																		0	1
Leskinen, T., et al 2021	The Effect of Consumer-based Activity Tracker Intervention on Physical Activity among Recent Retirees-An RCT Study																	1		1																		0	1
Leutwyler, H., et al 2015	The Impact of a Videogame-Based Pilot Physical Activity Program in Older Adults with Schizophrenia on Subjectively and Objectively Measured Physical Activity																1			1																		0	1
Leveille, S.G., et al 1998	Preventing disability and managing chronic illness in frail older adults: a randomized trial of a community-based partnership with primary care		1																	1		1																1	2
Levy, B. R., et al 2014	Subliminal Strengthening: Improving Older Individuals' Physical Function Over Time With an Implicit-Age-Stereotype Intervention																			0								1										1	1
Lewis, Z.H., et al 2017	The feasibility and RE-AIM evaluation of the TAME health pilot study										1									1																		0	1
Lewis, Z.H., et al 2020	Effect of Electronic Activity Monitors and Pedometers on Health: Results from the TAME Health Pilot Randomized Pragmatic Trial																	1		1																		0	1
Li, C., et al 2021	Wearable activity trackers for promoting physical activity: A systematic meta-analytic review																	1		1																		0	1
Li, F., et al 2001	Tai chi,self-efficacy, and physical function in the elderly				1															1																		0	1
Lilienthal, K.R., et al 2014	Telephone-based motivational interviewing to promote physical activity and stage of change progression in older adults.													1						1																		0	1
Lin, M.R., et al 2006	Community-based tai chi and its effect on injurious falls, balance, gait, and fear of falling in older people																			0										1								1	1
Lindström, J., et al 2010	Reducing the risk of type 2 diabetes with nutrition and physical activity - efficacy and implementation of lifestyle interventions in Finland						1													1																		0	1
Liu-Ambrose, T., et al 2005	The beneficial effects of group-based exercises on fall risk profile and physical activity persist 1 year postintervention in older women with low bone mass: follow-up after withdrawal of exercise	1																		1																		0	1
Lobo A, et al 2015	Effects of training and detraining on physical fitness, physical activity patterns, cardiovascular variables, and HRQoL after 3 health-promotion interventions in institutionalized elders																			0						1												1	1
Logsdon, R., et al 2009	Making physical activity accessible to older adults with memory loss: a feasibility study	1																		1																		0	1
Lorig, K.R., et al 1999	Evidence suggesting that a chronic disease self-management program can improve health status while reducing hospitalization: a randomized trial																			0		1																1	1
Low, V., et al 2015	Effects of a Worksite Program to Improve the Cardiovascular Health of Female Health Care Workers											1								1																		0	1
Lu, Y.,et al 2013	The evaluation of a culturally appropriate, community-based lifestyle intervention program for elderly Chinese immigrants with chronic diseases: a pilot study																			0							1											1	1
Lubans, D.R., et al 2013	Pilot randomized controlled trial: elastic-resistance-training and lifestyle-activity intervention for sedentary older adults	1																		1																		0	1
Luger, E., et al 2016	Effects of a Home-Based and Volunteer-Administered Physical Training, Nutritional, and Social Support Program on Malnutrition and Frailty in Older Persons: A Randomized Controlled Trial																			0									1									1	1
Luukinen, H., et al 2006	Prevention of disability by exercise among the elderly: a population-based, randomized, controlled trial	1																		1																		0	1
Lynch, B.M., et al 2019	A randomized controlled trial of a wearable technology-based intervention for increasing moderate to vigorous physical activity and reducing sedentary behavior in breast cancer survivors: The ACTIVATE Trial																	1		1																		0	1
Lyons, E. J., et al 2017	Feasibility and Acceptability of a Wearable Technology Physical Activity Intervention With Telephone Counseling for Mid-Aged and Older Adults: A Randomized Controlled Pilot Trial								1		1						1	1	1	5				1														1	6
Mackey, D.C., et al 2019	Men on the Move: A Randomized Controlled Feasibility Trial of a Scalable, Choice-Based, Physical Activity and Active Transportation Intervention for Older Men					1														1																		0	1
Maddison, R., et al 2015	A mobile phone intervention increases physical activity in people with cardiovascular disease: Results from the HEART randomized controlled trial								1											1				1														1	2
Mairki, A., et al 2006	Transtheoretical model-based exercise counselling for older adults in Switzerland: Quantitative results over a 1-year period	1																		1																		0	1
Maki, Y., et al 2012	Effects of intervention using a community-based walking program for prevention of mental decline: a randomized controlled trial							1												1																		0	1
Manty, M., et al 2009	Long-term effect of physical activity counseling on mobility limitation among older people: a randomized controlled study	1																		1																		0	1
Marcus, B.H., et al 1997	Training physicians to conduct physical activity counseling		1																	1	1																	1	2
Marki, 2006	Systematic counselling by general practitioners for promoting physical activity in elderly patients: a feasibility study																			0													1					1	1
Martin, S.S., et al 2015	mActive: a randomized clinical trial of an automated mHealth intervention for physical activity promotion								1		1		1							3				1							1							2	5
Martin-Borràs, C., et al 2018	Anew model of exercise referral scheme in primary care: is the effect on adherence to physical activity sustainable in the long term? A 15-month randomised controlled trial															1				1																		0	1
Martinson, B. C., et al 2008	Maintaining physical activity among older adults: six-month outcomes of the keep active Minnesota randomized controlled trial								1											1	1										1							2	3
Martinson, B. C., et al 2010	Maintaining physical activity among older adults: 24-month outcomes of the Keep Active Minnesota randomized controlled trial						1		1											2	1											1						2	4
Matsudo, V., et al 2002	Promotion of physical activity in a developing country: The Agita Sao Paulo experience																			0					1													1	1
Matteson, M.A. 1989	Effects of a cognitive behavioral approach and positive reinforcement on exercise for older adults		1																	1																		0	1
Mattsson, E., et al 1999	Improved physical fitness and quality of life following training of elderly patients after acute coronary events -: A 1 year follow-up randomized controlled study															1				1																		0	1
Maxwell-Smith, C., et al 2018	Wearable Activity Technology And Action-Planning (WATAAP) to promote physical activity in cancer survivors: Randomised controlled trial protocol																	1		1																		0	1
McAuley, E., et al 1994	Enhancing Exercise Adherence in Middle-Aged Males and Females							1												1																	1	1	2
McAuley, E., et al 1999	Mode of physical activity and self-efficacy in older adults: A latent growth curve analysis				1															1																		0	1
McAuley, E., et al 2007	Long-term follow-up of physical activity behavior in older adults															1				1																		0	1
McAuley, E., et al 2011	Self-regulatory processes and exercise adherence in older adults				1															1																		0	1
McCoy, P., et al 2017	Text Messaging: An Intervention to Increase Physical Activity among African American Participants in a Faith-Based, Competitive Weight Loss Program																			0				1														1	1
McLellan, A.G., et al 2018	Can older adults improve the identification of moderate intensity using walking cadence?									1										1																		0	1
McMahon, S. K. 2012	Enhancing Motivation for Physical Activity to Reduce Fall Risk Among Community Dwelling Older Adults	1																		1																		0	1
McMahon, S. K., et al 2017	Assessing the Effects of Interpersonal and Intrapersonal Behavior Change Strategies on Physical Activity in Older Adults: a Factorial Experiment															1				1																		0	1
McMurdo, M.E.T., et al 2010	Do pedometers increase physical activity in sedentary older women? A randomized controlled trial	1		1		1				1				1						5																		0	5
McTiernan, A., et al 2007	Exercise effect on weight and body fat in men and women						1													1																		0	1
Mendelson, M., et al 2014	CPAP Treatment Supported by Telemedicine Does Not Improve Blood Pressure in High Cardiovascular Risk OSA Patients: A Randomized, Controlled Trial								1											1				1														1	2
Mendoza, L., et al 2015	Pedometers to enhance physical activity in COPD: a randomised controlled trial														1			1		2																		0	2
Michael, Y.L. & Carlson, N.E. 2009	Analysis of Individual Social-ecological Mediators and Moderators and Their Ability to Explain Effect of a Randomized Neighborhood Walking Intervention				1															1																		0	1
Minor, M.A., et al 1989	Efficacy of physical conditioning exercise in patients with rheumatoid arthritis and osteoarthritis		1																	1																		0	1
Mitros, M. 2010	Evaluation of the Stay in Balance wellness program: An interdisciplinary, multi-component falls prevention program	1																		1																		0	1
Modra, A.K. & Black, D.R. 1999	Peer-led minimal intervention: An exercise approach for elderly wome		1																	1																		0	1
Montgomery, E.B., et al 1994	Patient education and health promotion can be effective in Parkinson's disease: a randomized controlled trial. PROPATH Advisory Board		1																	1		1																1	2
Morey, M. et al 1999	Spinal-flexibility-plus-aerobic versus aerobic-only training: effect of a randomized clinical trial on function in at-risk older adults	1																		1																		0	1
Morey, M., et al 2009	Effects of home-based diet and exercise on functional outcomes among older, overweight long-term cancer survivors: RENEW: a randomized controlled trial	1																		1																		0	1
Morey, M.C., et al 1991	Two-year trends in physical performance following supervised exercise among community-dwelling older veterans		1																	1																		0	1
Morey, M.C., et al 2006	Project LIFE: a partnership to increase physical activity in elders with multiple chronic illnesses.	1												1						2																		0	2
Morey, M.C., et al 2009	The veterans learning to improve fitness and function in elders study: a randomized trial of primary care-based physical activity counseling for older men.	1												1						2																		0	2
Mouton, A., Cloes, M., 2015	Efficacy of a web-based, center-based or combined physical activity intervention among older adults								1											1											1							1	2
Moy, M., et al 2012	A pilot study of an Internet walking program and pedometer in COPD	1																		1																		0	1
Muellmann, S., et al 2019	Effects of two web-based interventions promoting physical activity among older adults compared to a delayed intervention control group in Northwestern Germany: Results of the PROMOTE community-based intervention trial					1												1		2																		0	2
Müller, A.M., et al 2016	Text messaging for exercise promotion in older adults from an upper-middle-income country: randomized controlled trial								1								1			2				1							1							2	4
Muntaner-Mas, A., et al 2017	Effects of a whatsapp-delivered physical activity intervention to enhance health-related physical fitness components and cardiovascular disease risk factors in older adults																			0				1							1							2	2
Murphy, S., et al 2008	Effects of activity strategy training on pain and physical activity in older adults with knee or hip osteoarthritis: a pilot study	1																		1																		0	1
Mutrie, N., et al 2012	Increasing older adults' walking through primary care: results of a pilot randomized controlled trial	1				1				1					1			1		5																		0	5
Nahm, E-S., et al 2010	Effects of a social cognitive theory-based hip fracture prevention web site for older adults				1															1																		0	1
Nahm, E-S., et al 2017	The Effects of an Online Theory-Based Bone Health Program for Older Adults								1											1																		0	1
Nanduri, A.P., et al2018	Pilot Study for Implementing an Osteoporosis Education and Exercise Program in an Assisted Living Facility and Senior Community																			0									1									1	1
Naug, H.L., et al 2016	Occupational health and metabolic risk factors: a pilot intervention for transport workers											1								1																		0	1
Nelson, E., et al 1984	Medical self-care education for elders: A controlled trial to evaluate impact		1																	1																		0	1
Nguyen, H.Q., et al 2009	Pilot study of a cell phone-based exercise persistence intervention post-rehabilitation for COPD																1			1																		0	1
Nguyen, M., et al 2010	Promoting Physical Activity at the Community Level: Insights into Health Promotion Practice from the Laval Walking Clubs Experience							1												1																		0	1
Nicklas, B.J., et al 2014	Self-monitoring of spontaneous physical activity and sedentary behavior to prevent weight regain in older adults			1																1																		0	1
Nishiguchi, S., et al 2015	A 12-Week Physical and Cognitive Exercise Program Can Improve Cognitive Function and Neural Efficiency in Community-Dwelling Older Adults: A Randomized Controlled Trial									1								1		2																		0	2
Nolan, C.M., et al 2017	Pedometer Step Count Targets during Pulmonary Rehabilitation in Chronic Obstructive Pulmonary Disease A Randomized Controlled Trial									1					1			1		3																		0	3
O'Brien, T., et al 2015	Acceptability of wristband activity trackers among community dwelling older adults																1			1																		0	1
Okamoto, N., et al 2007	Home-based walking improves cardiopulmonary function and health-related QOL in community-dwelling adults														1			1		2																		0	2
Oliveira, J. S., et al 2019	A combined physical activity and fall prevention intervention improved mobility-related goal attainment but not physical activity in older adults: a randomised trial					1														1																		0	1
Opdenacker, J., et al 2008	Effectiveness of a lifestyle intervention and a structured exercise intervention in older adults						1													1	1																	1	2
Opdenacker, J., et al 2011	A 2-Year Follow-Up of a Lifestyle Physical Activity Versus a Structured Exercise Intervention in Older Adults																			0	1																	1	1
Osler, M. & Jespersen, N.B. 1993	The effect of a community-based car_x0002_diovascular disease prevention project in a Danish municipal		1																	1																		0	1
Owen, N., et al 1995	Serial mass-media campaigns to promote physical activity: Reinforcing or redundant?		1																	1																		0	1
Pahor, M., et al 2006	Effects of a physical activity intervention on measures of physical performance: Results of the lifestyle interventions and independence for elders pilot (LIFE-P) study	1																		1																		0	1
Pahor, M., et al 2014	Effect of Structured Physical Activity on Prevention of Major Mobility Disability in Older Adults The LIFE Study Randomized Clinical Trial																			0										1								1	1
Palumbo, M.V., et al 2012	Tai Chi for older nurses: A workplace wellness pilot study											1								1																		0	1
Park, Y., et al 2011	The effects of an integrated health education and exercise program in community-dwelling older adults with hypertension: a randomized controlled trial	1																		1																		0	1
Pasalich, 2013	Sustainability of a physical activity and nutrition program for seniors																			0	1																	1	1
Patel, A., et al 2013	The long-term effects of a primary care physical activity intervention on mental health in low-active, community-dwelling older adults															1				1																		0	1
Patterson, I., et al 2007	The use of volunteer leaders to support older adults in physically active leisure.																			0										1								1	1
Peel, N.M., et al 2016	Promoting Activity in Geriatric Rehabilitation: A Randomized Controlled Trial of Accelerometry									1										1																		0	1
Peels, D.A., et al 2012	Differences in Reach and Attrition Between Web-Based and Print-Delivered Tailored Interventions Among Adults over 50 Years of Age: Clustered Randomized Trial																			0	1																	1	1
Peels, D.A., et al 2012	Long-term efficacy of a printed or a Web-based tailored physical activity intervention among older adults																			0	1																	1	1
Peels, D.A., et al 2013 & 2014	Long-term efficacy of a printed or a web-based tailored physical activity intervention among older adults - AND - The differentiated effectiveness of a printed versus a web-based tailored physical activity intervention among adults aged over 50								1				1							2	1										1							2	4
Peels, D.A., et al 2014	The differentiated effectiveness of a printed versus a Web-based tailored physical ac_x0002_tivity intervention among adults aged over 50.												1							1																		0	1
Pellegrini, C.A., et al 2015	Acceptability of smartphone technology to interrupt sedentary time in adults with diabetes																			0				1														1	1
Pelssers, J., et al 2013	Every Step Counts!: Effects of a Structured Walking Intervention in a Community-Based Senior Organization									1										1																		0	1
Pereira, M.A., et al 1998	A randomized walking trial in postmenopausal women: Effects on physical activity and health 10 years later																			0	1																1	2	2
Perula, L., et al 2012	Effectiveness of a multifactorial intervention program to reduce falls incidence among community-living older adults: a randomized controlled trial	1																		1																		0	1
Petersen, C.B., et al 2012	A population-based randomized controlled trial of the effect of combining a pedometer with an intervention toolkit on physical activity among individuals with low levels of physical activity or fitness																	1		1																		0	1
Petrella, R. J., et al 2003	Can primary care doctors prescribe exercise to improve fitness? The Step Test Exercise Prescription (STEP) project				1															1										1			1			1		3	4
Petrella, R.J., et al 2010	Improving aerobic fitness in older adults: Effects of a physician-based exercise counseling and prescription program						1													1	1																	1	2
Pfaeffi Dale, L., et al 2015	Text message and Internet support for coronary heart disease self-management: Results from the Text4Heart randomized controlled trial																			0				1														1	1
Pfeiffer, B.A., et al 2003	A green prescription study: does written exercise prescribed by a physician result in increased physical activity among older adults?																			0													1					1	1
Pinto, B.M., et al 2001	Physician-based activity counselling: Intervention effects on mediators of motivational readiness for physical activity				1															1																		0	1
Pinto, B.M., et al 2005	Randomized controlled trial of physical activity counseling for older primary care patients								1				1	1						3	1										1		1					3	6
Pomeroy, S.L.H. 2003	Increasing physical activity in rural elderly	1																		1																		0	1
Pomidori, L., et al 2012	A simple method for home exercise training in patients with chronic obstructive pulmonary disease: one-year study	1																		1																		0	1
Porter, K., et al 2011	Improved physical function and physical activity in older adults following a community-based intervention: Relationships with a history of depression	1																		1																		0	1
Prabu, D., et al 2012	A walking intervention for postmenopausal women using mobile phones and interactive voice response																			0	1																	1	1
Prosser, G., et al 1985	Exercise after myocardial infarction: Long-term rehabilitation effects		1																	1																		0	1
Purath, J., et al 2013	A randomized controlled trial of an office-based physical activity and physical fitness intervention for older adults				1															1	1																	1	2
Qi, B.B., et al 2011	Self-Efficacy Program to Prevent Osteoporosis Among Chinese Immigrants A Randomized Controlled Trial				1															1							1											1	2
Qi, M., et al 2019	Effects of Tai Chi Combined With Theraband Training on Physical Fitness, Psychological Well-being, and Pain in Older Sedentary Office Workers A Pilot Randomized Controlled Trial											1								1																		0	1
Racette, S.B., et al 2008	Influence of weekend lifestyle patterns on body weight						1													1																		0	1
Rainey, J. 1992	Attributions to Exercise and Adherence to an Exercise Program.		1																	1																		0	1
Reger, B., et al 2002	Wheeling Walks: A community campaign using paid media to encourage walking among sedentary older adults																			0			1									1						2	2
Reger-Nash, B., et al 2006	Evaluating communitywide walking interventions																			0					1													1	1
Reid, R.D., et al 2012	Motivational counselling for physical activity in patients with coronary artery disease not participating in cardiac rehabilitation.													1						1																		0	1
Rejeski, W. J. & Brawley, L.R. 2007	Shaping active lifestyles in older adults: A group-facilitated behavior change intervention		1																	1																		0	1
Rejeski, W. J., et al 1997	Compliance to exercise therapy in older participants with knee osteoarthritis: Implications for treating disability		1																	1																		0	1
Rejeski, W. J., et al 2009	The Lifestyle Interventions and Independence for Elders Pilot (LIFE-P): 2-Year Follow-up															1				1																		0	1
Resnick, B 2002	Testing the effect of the WALC intervention on exercise adherence in older adults							1												1			1															1	2
Resnick, B., et al 2008	Testing the Senior Exercise Self-efficacy Project (SESEP) for use with Urban dwelling minority older adults	1			1															2																		0	2
Resnick, B., et al 2009	Pilot testing of the PRAISEDD intervention among African American and low-income older adults	1																		1																		0	1
Richert, M, L., et al 2007	Move more diabetes - Using lay health educators to support physical activity in a community-based chronic disease self-management program																			0					1													1	1
Roberts, L.M., et al 2019	Wearable Technology To Reduce Sedentary Behavior And CVD Risk In Older Adults: A Pilot Randomized Clinical Trial												1							1																		0	1
Rogers, T.M. 1997	Effectiveness of a Walking Club and a Self-directed Program Physical Activity Program in Increasing Moderate Intensity Physical Activity Among African-American Females							1												1																		0	1
Rose, M.A. 1992	Evaluation of a peer-education program on heart disease prevention with older adults				1															1																		0	1
Rotheram-Borus, M.J., et al 2012	Diabetes Buddies Peer Support Through a Mobile Phone Buddy System																			0				1														1	1
Rowland, L., et al 1994	Look After Your Heart programme: Impact on health status, exercise knowledge, attitudes, and behaviour of retired women in England		1																	1	1																	1	2
Rowley, T.W., et al 2017	Efficacy of an individually tailored, internet-mediated physical activity intervention in older adults: a randomized controlled trial									1										1																		0	1
Rowley, T.W., et al 2019	Efficacy of an Individually Tailored, Internet-Mediated Physical Activity Intervention in Older Adults: A Randomized Controlled Trial								1		1		1		1			1		5																		0	5
Rubenstein, L. Z., et al 2000	Effects of a group exercise program on strength, mobility, and falls among fall-prone elderly men	1																		1																	1	1	2
Ruiz, J.G., et al 2012	Using anthropomorphic avatars resembling sedentary older individuals as models to enhance self-efficacy and adherence to physical activity: psychophysiological correlates																1			1																		0	1
Russell, C. & Oakland, M. J. 2007	Nutrition education for older adults: The Chef Charles Club																			0					1													1	1
Rydwik, E., et al 2010	Effects of a physical training and nutritional intervention program in frail elderly people regarding habitual physical activity level and activities of daily living--a randomized controlled pilot study	1																		1																		0	1
Sakurai, R., et al 2016	Long-term effects of an intergenerational program on functional capacity in older adults: Results from a seven-year follow-up of the REPRINTS study																			0								1										1	1
Sarkisian, C.A., et al 2007	Pilot test of an attribution retraining intervention to raise walking levels in sedentary older adults	1																		1																		0	1
Sawchuk, C.N., et al 2008	A randomized trial to increase physical activity among native elders																			0	1														1			2	2
Sawchuk, C.N., et al 2011	DOES PEDOMETER GOAL SETTING IMPROVE PHYSICAL ACTIVITY AMONG NATIVE ELDERS? RESULTS FROM A RANDOMIZED PILOT STUDY																			0															1			1	1
Scales, R. 1997	Motivational Interviewing and Skill-Based Counseling in Cardiac Rehabilitation		1																	1																		0	1
Scapellato M.L., et al 2018	Combined before-and-after workplace intervention to promote healthy lifestyles in healthcare workers (STI-VI study): short-term assessment.											1								1																		0	1
Schmid, M., et al 2009	Health promotion in primary care: evaluation of a systematic procedure and stage specific information for physical activity counseling																			0													1					1	1
Schneider, J., et al 2004	Promoting exercise behavior in older adults: using a cognitive behavioral intervention	1																		1																		0	1
Schneider, J., et al 2011	Unexpected effects of cognitive-behavioural therapy on self-reported exercise behaviour and functional outcomes in older adults	1																		1																		0	1
Schnelle JF,. et al 1995	Functional incidental training, mobility performance, and incontinence care with nursing home residents																			0						1												1	1
Schnelle JF,. et al 2010	A controlled trial of an intervention to improve urinary and fecal incontinence and constipation																			0						1												1	1
Seymour, R., et al 2009	Comparison of two methods of conducting the Fit and Strong! Program	1																		1																		0	1
Sharpe, P.A. & Connell, C.M. 1992	EXERCISE BELIEFS AND BEHAVIORS AMONG OLDER EMPLOYEES - A HEALTH PROMOTION TRIAL											1								1																		0	1
Sharpe, P.A., et al 1997	Effects of a one-year physical activity intervention for older adults at congregate nutrition sites																			0										1								1	1
Shaver, P.S. 2004	Walking effects and dose-response relationships to health-related quality of life outcomes in older adults	1																		1																		0	1
Shetty, A.S., et al 2011	Reinforcement of adherence to prescription recommendations in Asian Indian diabetes patients using short message service (SMS)--a pilot study																			0				1														1	1
Shin, K.R., et al 2009	Effects of exercise program on physical fitness, depression, and self-efficacy of low income elderly women in South Korea				1															1																		0	1
Silva-Smith, A., et al 2013	Effects of a Physical Activity and Healthy Eating Intervention To Reduce Stroke Risk Factors in Older Adults	1																		1																		0	1
Silveira, P., et al 2013	Tablet-Based Strength-Balance Training to Motivate and Improve Adherence to Exercise in Independently Living Older People: A Phase II Preclinical Exploratory Trial																		1	1				1														1	2
Simmons, S.F., et al 2004	Effects of an exercise and scheduled-toileting intervention on appetite and constipation in nursing home residents																			0						1												1	1
Sims, J., et al 1998	Can practice nurses increase physical activity in the over 65s? Methodological considerations from a pilot study																			0		1																1	1
Sims, J., et al 1999	The vagaries of self-reports of physical activity: A problem revisited and addressed in a study of exercise promotion in the over 65s in general practice					1														1			1										1					2	3
Skrepnik, A., et al 2017	Impact of novel smartphone application on pain and mobility in osteoarthritis patients treated with hylan G-F 20														1					1																		0	1
Smulders, E., et al 2010	Efficacy of a short multidisciplinary falls prevention program for elderly persons with osteoporosis and a fall history: a randomized controlled trial	1																		1																		0	1
Staten, L.K., et al 2005	Pasos Adelante: the effectiveness of a community-based chronic disease prevention program							1												1																		0	1
Stevens, W., et al 1998	Cost-effectiveness of a primary care based physical activity intervention in 45-74 year old men and women: A randomised controlled trial		1																	1	1																	1	2
Stewart, A. L., et al 2001	Physical activity outcomes of CHAMPS II: A physical activity promotion program for older adults		1																	1			1															1	2
Stoddard, A.M., et al 2004	Cardiovascular disease risk reduction: The Massachusetts WISEWOMAN Project						1													1																		0	1
Strand, K.A., et al 2014	Community-based exergaming program increases physical activity and perceived wellness in older adults																1			1																		0	1
Strath, S.J., et al 2011	A pilot randomized controlled trial evaluating motivationally matched pedometer feedback to increase physical activity behavior in older adults														1					1	1													1				2	3
Strijk, J.E., et al 2011	A process evaluation of a worksite vitality intervention among ageing hospital workers											1								1																		0	1
Stuckey, M., et al 2011	Diabetes and Technology for Increased Activity (DaTA) study: results of a remote monitoring intervention for prevention of metabolic syndrome																			0				1														1	1
Suboc, T. B., et al 2014	Relative Importance of Step Count, Intensity, and Duration on Physical Activity's Impact on Vascular Structure and Function in Previously Sedentary Older Adults										1		1		1			1		4																		0	4
Sugden, J.A., et al 2008	The feasibility of using pedometers and brief advice to increase activity in sedentary older women - a pilot study	1								1										2																		0	2
Sullivan, T., et al 1998	One-year follow up of patients with osteoarthritis of the knee who participated in a program of supervised fitness walking and supportive patient education							1												1		1																1	2
Sun, W.Y., et al 1996	Effects of a Tai Chi Chuan Program on Hmong American older adults																			0							1											1	1
Suorsa, K., et al 2022	The Effect of a Consumer-Based Activity Tracker Intervention on Accelerometer-Measured Sedentary Time Among Retirees: A Randomized Controlled REACT Trial																	1		1																		0	1
Swanenburg, J., et al 2007	Effects of exercise and nutrition on postural balance and risk of falling in elderly people with decreased bone mineral density: randomized controlled trial pilot study	1																		1																		0	1
Tabak, M., et al 2014	A telerehabilitation intervention for patients with Chronic Obstructive Pulmonary Disease: a randomized controlled pilot trial								1	1								1		3				1														1	4
Tabak, M., et al 2014	A telehealth program for self-management of COPD exacerbations and promotion of an active lifestyle: a pilot randomized controlled trial								1											1				1														1	2
Tabak, M., et al 2014	Motivational cues as real-time feedback for changing daily activity behavior of patients with COPD																			0				1														1	1
Tak, E., et al 2012	Adherence to exercise programs and determinants of maintenance in older adults with mild cognitive impairment	1																		1																		0	1
Takenda, N., et al, 2011	The Effects of a Group-based Walking Program on Daily Physical Activity in Middle-aged and Older Adults							1												1																		0	1
Talbot, L.A., et al 2003	A home-based pedometer-driven walking program to increase physical activity in older adults with osteoarthritis of the knee: A preliminary study									1					1			1		3																		0	3
Taylor-Piliae, R.E., et al 2006	Improvement in balance, strength, and flexibility after 12 weeks of tai chi exercise in ethnic Chinese adults with cardiovascular disease risk factors																			0							1											1	1
Temple, B., et al 2008	The health benefits of a physical activity program for older adults living in congregate housing				1															1																		0	1
Tew, G. A., et al 2015	The development and pilot randomised controlled trial of a group education programme for promoting walking in people with intermittent claudication														1			1		2																		0	2
Thakkar, J., et al 2016	Patterns, predictors and effects of texting intervention on physical activity in CHD - insights from the TEXT ME randomized clinical trial								1											1				1														1	2
Thomas, G. N., et al 2012	Health Promotion in Older Chinese: A 12-Month Cluster Randomized Controlled Trial of Pedometry and " Peer Support"	1						1												2																		0	2
Thomas, J.G., et al 2017	Weight Loss in Weight Watchers Online with and without an Activity Tracking Device Compared to Control: A Randomized Trial																			0				1														1	1
Thompson, W.G., et al 2014	“Go4Life” exercise counseling, accelerometer feedback, and activity levels in older people			1					1		1			1						4											1							1	5
Thomsen, T., et al 2016	Motivational counselling and SMS-reminders for reduction of daily sitting time in patients with rheumatoid arthritis: a descriptive randomised controlled feasibility study								1											1				1														1	2
Thomsen, T., et al 2017	The efficacy of motivational counselling and SMS reminders on daily sitting time in patients with rheumatoid arthritis: a randomised controlled trial																			0				1														1	1
Tiedemann, A., et al 2015	A novel approach to the issue of physical inactivity in older age																1			1																		0	1
Tomioka, M., et al 2014	Improving behavioral and clinical indicators in Asians and Pacific Islanders with diabetes: Findings from a community clinic-based program																			0							1											1	1
Toto, P., et al 2012	Outcomes of a multicomponent physical activity program for sedentary, community-dwelling older adults	1																		1																		0	1
Trowbridge, B. 1978	The Effect of a Selected Exercise Program on the Attitudes of Elderly Men Toward Exercise and Physical Activity		1																	1																		0	1
Trujillo, K.A., 1994	A developmental approach to exercise intervention [dissertation]		1																	1		1																1	2
Tsai, B.-M. 2008	Feasibility and effectiveness of e-therapy on fatigue management in home-based older adults with congestive heart failure	1																		1																		0	1
Uhm, K.E., et al 2017	Effects of exercise intervention in breast cancer patients: is mobile health (mHealth) with pedometer more effective than conventional program using brochure?																			0				1														1	1
Uusi-Rasi, K., et al 2017	A 2-Year Follow-Up After a 2-Year RCT with Vitamin D and Exercise: Effects on Falls, Injurious Falls and Physical Functioning Among Older Women															1				1																		0	1
van Baar, M., et al 1999	The effectiveness of exercise therapy in patients with osteoarthritis of the hip or knee: a randomized clinical trial																			0		1																1	1
Van der Weegen, S., et al 2015	It's LiFe! Mobile and Web-Based Monitoring and Feedback Tool Embedded in Primary Care Increases Physical Activity: A Cluster Randomized Controlled Trial								1											1				1														1	2
Van Dyck, D., et al 2016	Effectiveness of the self-regulation eHealth intervention ‘MyPlan1.0.’ on physical activity levels of recently retired Belgian adults: a randomized controlled trial												1							1											1							1	2
Van Dyck, D., et al 2013	The relationship between changes in steps/day and health outcomes after a pedometer-based physical activity intervention with telephone support in type 2 diabetes patients														1			1		2																		0	2
van Dyck, D., et al 2019	Results of MyPlan 2.0 on Physical Activity in Older Belgian Adults: Randomized Controlled Trial												1							1																		0	1
Van Keulen, H.M., et al 2011	Tailored print communication and telephone motivational interviewing are equally successful in improving multiple lifestyle behaviors in a randomized controlled trial						1													1	1																	1	2
van Nimwegen M,. et al 2013	Promotion of physical activity and fitness in sedentary patients with Parkinson’s disease: randomised controlled trial													1						1																		0	1
van Stralen, M. M., et al 2009	Efficacy of Two Tailored Interventions Promoting Physical Activity in Older Adults																			0	1												1					2	2
van Stralen, M. M., et al 2010	Exploring the efficacy and moderators of two computer-tailored physical activity interventions for older adults: A randomized controlled trial				1		1						1							3	1											1						2	5
van Stralen, M. M., et al 2011	The Long-Term Efficacy of Two Computer-Tailored Physical Activity Interventions for Older Adults: Main Effects and Mediators								1											1	1										1			1				3	4
Van Stralen, M.M., et al 2009	The working mechanisms of an environmentally tailored physical activity intervention for older adults: A randomized controlled trial				1															1	1																	1	2
VanSwearingen, J., et al 2011	Impact of exercise to improve gait efficiency on activity and participation in older adults with mobility limitations: a randomized controlled trial	1																		1																		0	1
Varas, A.B., et al 2018	Effectiveness of a community-based exercise training programme to increase physical activity level in patients with chronic obstructive pulmonary disease: A randomized controlled trial																	1		1																		0	1
Varma, V. R., et al 2016	Effect of Community Volunteering on Physical Activity A Randomized Controlled Trial																			0					1													1	1
Vathsangam, H., & Sukhatme, G.S. 2014	Using Phone-Based Activity Monitors to Promote Physical Activity in Older Adults: A Pilot Study																			0				1														1	1
Verwey, R., et al 2014	A pilot study of a tool to stimulate physical activity in patients with COPD or type 2 diabetes in primary care																			0				1														1	1
Vidoni, E.D., et al 2016	Feasibility of a Memory Clinic-Based Physical Activity Prescription Program																1			1																		0	1
Voukelatos, A., et al 2015	The impact of a home-based walking programme on falls in older people: the easy steps randomised controlled trial.													1						1																		0	1
Vroege, D.P., et al 2014	Dose-Response Effects of a Web-Based Physical Activity Program on Body Composition and Metabolic Health in Inactive Older Adults: Additional Analyses of a Randomized Controlled Trial								1											1																		0	1
Walker, S.N., et al 2009	Clinical trial of tailored activity and eating newsletters with older rural women																			0	1											1						2	2
Walker, S.N., et al 2010	Maintenance of Activity and Eating Change After a Clinical Trial of Tailored Newsletters With Older Rural Women																			0	1																	1	1
Wang, X., et al 2008	Weight Regain Is Related to Decreases in Physical Activity during Weight Loss						1													1																		0	1
Warner, L. M., et al 2016	Revisiting self-regulatory techniques to promote physical activity in older adults: null-findings from a randomised controlled trial					1														1								1										1	2
Warren, F. C., et al 2014	Evaluation of different recruitment and randomisation methods in a trial of general practitioner-led interventions to increase physical activity: a randomised controlled feasibility study with factorial design														1			1		2																		0	2
Waters, D.L., et al 2011	Evaluation of a Peer-Led Falls Prevention Program for Older Adults																			0									1									1	1
Weinstock, R., et al 2011	Lessened decline in physical activity and impairment of older adults with diabetes with telemedicine and pedometer use: results from the IDEATel study	1																		1																		0	1
Wellman, N., et al 2007	Eat better & move more: a community-based program designed to improve diets and increase physical activity among older Americans	1																		1																		0	1
Werkman, A., et al 2010	Effect of an individually tailored one-year energy balance programme on body weight, body composition and lifestyle in recent retirees: A cluster randomised controlled trial						1													1	1																	1	2
Wiggam, J., et al 1986	The effects of a token economy on distance walked by senior citizens in a retirement center		1																	1																		0	1
Wijsman, C.A., et al 2013	Effects of a web-based intervention on physical activity and metabolism in older adults: randomized controlled trial			1		1			1		1		1				1	1		7	1										1							2	9
Wilcox, 2006	Results of the first year of active for life: Translation of 2 evidence-based physical activity programs for older adults into community settings																			0	1											1						2	2
Wilcox, 2008	Active for Life - Final results from the translation of two physical activity programs																			0	1																	1	1
Wilcox, 2009	Predictors of Increased Physical Activity in the Active for Life Program																			0	1																	1	1
Wilcox, 2009	Maintenance of Change in the Active-for-Life Initiative																			0	1																	1	1
Williams, K., et al 2000	A home-based intervention to improve balance, gait and self-confidence in older women	1																		1																		0	1
Williams, T.M, 2016	The Effect of Vidoe Gaming on Physical Activity Among Nursing Home Residents.																1			1																		0	1
Wilson, D. K., et al 2015	The Results of the "Positive Action for Today's Health" (PATH) Trial for Increasing Walking and Physical Activity in Underserved African-American Communities																			0					1													1	1
Winzer, E., et al 2019	Behavior changes by a buddy-style intervention including physical training, and nutritional and social support																			0									1									1	1
Wisnewski, C.A. 1996	A Study of the Health-Promoting Behavioral Effects of an Exercise Educational Intervention in Adult Diabetics		1																	1																		0	1
Withall, J., et al 2012	The effect a of community-based social marketing campaign on recruitment and retention of low-income groups into physical activity programmes - a controlled before-and-after study																			0					1													1	1
Witham, M. D., et al 2007	Long-term follow-up of very old heart failure patients enrolled in a trial of exercise training															1				1																		0	1
Witham, M., et al 2005	Effect of a seated exercise program to improve physical function and health status in frail patients > or = 70 years of age with heart failure	1																		1																		0	1
Wolff, J. K., et al 2014	What do targeting positive views on ageing add to a physical activity intervention in older adults? Results from a randomised controlled trial																			0								1										1	1
Wood, E.R. 1989	Evaluation of a hospital-based education program for patients with diabetes		1																	1																		0	1
Yaffe, D., 1996	Increasing physical exercise among older adults. The effects of information, peer-modeling, personalized planning, and commitment-making [dissertation]		1																	1		1																1	2
Yamada, M. & Arai, H. 2017	Self-Management Group Exercise Extends Healthy Life Expectancy in Frail Community-Dwelling Older Adults																			0									1									1	1
Yamada, M., et al 2012	Pedometer-Based Behavioral Change Program Can Improve Dependency in Sedentary Older Adults: A Randomized Controlled Trial																	1		1																		0	1
Yates, S.M. & Dunnagan, T.A. 2001	Evaluating the effectiveness of a home-based fall risk reduction program for rural community-dwelling older adults																			0										1								1	1
Yates, T., et al 2009	Effectiveness of a Pragmatic Education Program Designed to Promote Walking Activity in Individuals With Impaired Glucose Tolerance A randomized controlled trial						1			1					1			1		4																		0	4
Yates, T., et al 2017	Walking Away from Type 2 diabetes: a cluster randomized controlled trial														1			1		2																		0	2
Yeom, H.A. & Fleury, J.A. 2014	A Motivational Physical Activity Intervention for Improving Mobility in Older Korean Americans																			0							1											1	1
Zijlstra, G., et al 2009	Effects of a multicomponent cognitive behavioral group intervention on fear of falling and activity avoidance in community-dwelling older adults: results of a randomized controlled trial	1																		1																		0	1
Zoellner, J., et al 2010	Does a six-month pedometer intervention improve physical activity and health among vulnerable African Americans? A feasibility study							1												1																		0	1
Zolfaghari, M., et al 2012	The impact of nurse short message services and telephone follow-ups on diabetic adherence: which one is more effective? (Retracted article. See vol. 25, pg. 1781, 2016)																			0				1														1	1
