# Supplementary material for: Physical activity interventions for older adults – an overview of systematic reviews
Source: BMC Public Health. 2026 Jan 6;26:205. doi: 10.1186/s12889-025-25002-2 (PMC12805782; doi:10.1186/s12889-025-25002-2)
Supplement: Supplementary file 8 — Supplementary Material 8. Data extraction [file 12889_2025_25002_MOESM8_ESM.xlsx]

## Sheet: Table 1
Table 1 General characteristics of included systematic reviews on interventions to increase physical activity in older adults
Review	Core aim	Search period	No. databases searched	Inclusion criteria/definitions for review					No. RCTs / total studies	Total no. of participants	Analysis & key findings on physical activity
Amstar (A) & Progress-plus (PP) scores
Location of included studies				Population	Interventions	Comparators	Outcomes	Study designs
Chase 2013 A: low; PP: 3 NR	Effectiveness of interventions designed to increase PA behaviour	1960-2013	7	Older adults aged ≥65y or with sample mean age of 70y, dwelling in the community	Deliberately designed to increase PA behaviour (excluding rehabilitation).	NR	Subjective (e.g. questionnaire. activity logs) and objective measures (e.g. accelerometer) of PA behaviour	Any with ≥5 participants	53 comp-arative / 79	13,829 (10,186 for comp-arative)	Small effects across studies comparing groups (SMD 0.18, p<0.001, n=53), pre-post analyses of intervention groups in comparative studies (SMD 0.17, p<0.001, n=45) and single group pre-post studies (SMD 0.23, p<0.001, n=48).
Conn 2002 A: critically low; PP: 6 NR	Effectiveness of PA interventions on increasing general PA or aerobic exercise	1960-1999	6	Sample mean age ≥60y, not institutionalised for mental health problems	Planned and systematically applied set of actions, delivered at specified site and time, designed to elicit PA behavioural change, excluding flexibility or muscle strengthening exercise alone	Usual care or some form of attention (controls) and other active interventions (considered for pre-post analyses only)	Overall PA (total energy expenditure associated with body movement) or episodic endurance exercise behaviour (structured large repetitive muscle movement), excluding those reporting health or fitness alone	Any with ≥5 participants	NR / 43	33090	Small effect (SMD 0.26, n=43)
Cooper 2018 A: low; PP: 1 NR	Investigate how different wearable activity trackers (pedometer, accelerometers) impact on PA	Up to 2017	3	>75% sample aged ≥65y as determined by mean age and standard deviation	Wearable motion sensing technology (accelerometer or pedometer) that provides objective feedback to the wearer, alone or in combination with other interventions to increase PA	Usual care/standard of care, waitlist control or other active comparator focused on enhancing PA	Change in PA behaviour (e.g. total steps, total activity, proportion of participants at activity goal)	RCTs with >20 participants and outcomes beyond 6wks	9	975	Small-to-medium effect (SMD 0.43, 0.19 to 0.68, n=4) for accelerometers, no statistically significant effect for pedometers (SMD 0.22, −0.08 to 0.51, n=4)
French 2014 A: critically low; PP: 5 NR	Behaviour change techniques most effective at increasing self-efficacy and PA behaviour	1960-2013	2	Older adults with mean age ≥60y, dwelling in the community and not defined by a clinical condition	Interventions to increase frequency or duration of lifestyle or recreational PA, excluding competitive sports or walking tests	NR	Changes in self-efficacy (16 studies also provided usable data on PA)	RCTs, non-RCTs or pre-post studies	20 / 25	NR	Small effect (SMD 0.14, p<0.001, n=16)
Grande 2020 A: moderate; PP:3 USA 3, UK 5, Netherlands, Japan, Germany 2, Canada, Australia	Effectiveness of interventions designed to increase PA levels	Up to Aug 2019	5 (+4 clinical trial registries)	Older adults aged >60y, living in the community, excluding populations with specific health conditions.	Any interventions designed to promote PA in older adults.	No/ minimal intervention	Objective measures (accelerometers, heart-rate monitors, pedometers). Secondary mobility measures (TUG, 6MWT)	RCT only	14	2,338	Small effect of increased PA with minimal intervention at short-term follow up (SMD 0.30 [0.17 - 0.43] n=1605) and intermediate-term follow-up (SMD 0.27 [0.06 - 0.49] N = 895) but no difference at long-term follow up (SMD = 0.19 [-0.03 - 0.41] n=323). PA based interventions were more effective compared with minimal intervention in increasing moderate-vigorous PA (MVPA) at intermediate follow up (…
Hobbs 2017 A: moderate; PP: 5 USA 8, The Netherlands 5, New Zealand 2, Belgium 1, UK 1, Finland 1, Japan 1, Australia 1 & Canada 1	Effectiveness of interventions for promoting long-term PA change (≥ 12m)	2000 -2010	12	Mean or median age 55-70y, not institutionalised, healthy or ‘at risk’ of chronic disease (no pre-existing chronic or acute medical condition or medication)	Any intervention to promote long term change in PA, excluding high/elite performance training or lab-based	No intervention, minimal or usual care control or another intervention	Objective or self-reported measures of PA excluding physiological measures	RCTs with ≥12m follow up	21 / 21	10519	At 12m large effect on pedometer step-count (SMD 1.08, p<0.001 n=4), small effect on self-reported PA duration (SMD 0.19, p<0.001, n=11). No sig. effect on accelerometer-measured PA (n=1). Limited evidence of effectiveness beyond 12m. 3/4 RCTs not pooled reported some positive outcomes at 12m
Kassavou 2015 [40] A: critically low; PP: 5 USA 13, Japan 2, Australia 1, UK 1, Canada 1 & China 1	Efficacy of group walking interventions to promote physical activity and explore potential moderators of effects	1980 -2012	7	Adults aged >18y (most studies focused on older adults with mean age 59.6y), with sub-group analysis in 61y+	Interventions in which there was a component of people walking collectively in groups of 2 or more (excluding a researcher) with or without a leader where the effect of the walking was measured separately from any other PA components. Excluding interventions that were lab-based, used treadmill, corridors or mats, where there was a collective goal to walk but walked independently, where not enacti…	Control group or baseline walking, excluding comparisons to other walking groups	PA behaviour, excluding studies only reporting outcomes of the behaviour, such as heart rate, energy loss, exercise intensity, endurance and functional capacity, tolerance, balance	RCTs, non-RCTs and pre-post studies undertaking baseline PA measure-ments	9 (+6 non-RCTs)/ 19	4572	Medium effect (SMD 0.52, p<0.001, n=19)
Kwan 2020 A: critically low; PP:1 Location NR	Effectiveness of e-interventions designed to increase PA levels	Jan 2008 - 31 May 2019	5	Older people mean age of the sample >50y	e-health intervention, as defined as using any forms of electronic devices, the internet, and related digital technology to promote PA	Not exposed to any e-health interventions, or to less advanced e-health interventions	Subjective (e.g. questionnaire. activity logs) and objective measures (e.g. accelerometer) of PA behaviour	RCT only	38	11194	Significant increase in PA time when measured by PA questionnaires 53.2 min/week (30.18 - 76.21), Significant increase in PA time when measured by wearable devices 12.95 min/day (10.09 - 15.82), significant increase in energy expenditure MD194.95 kcal/week (87.85 - 302.04), significant increase in step counts MD 790step/day (300 -1280) walking is the most common form of targeted PA promoted in e-…
Larsen 2019 A: moderate; PP:3 Europe 8, Australia & New Zealand 4, Asia 4, North America 5	Estimate the effect of physical activity monitor-based interventions on PA	Up to April 2018	6 (including 1 clinical trials registry)	Mean age >65 years, able to walk independently or without walking aids	any Physical Activity Monitor (PAM) based intervention where participants received any kind of feedback on PA levels measured by PAMs	Advice groups (n=5); goal setting (n=3); maintaining usual PA (n=7); other training (n=1), rehabilitation programme (n=1), usual care (n=4)	PA with preference for objective measures ranked by: daily number of steps; daily number of meters walked; daily amount of energy expenditure (calories); daily metabolic equivalent of task; self-reported.	RCTs and randomized cross-over trials	20 RCTs and 1 RCT cross over design	2783	Low quality of evidence for PAM-based interventions having a moderate effect on PA= 1297 more steps per day in comparison to control interventions. Moderate quality of evidence for PAM-based interventions having a small to moderate effect on MVPA time equivalent to 8 more minutes per day. Non-active control interventions had a significantly larger effect compared to study comparisons with an acti…
Liu 2020 A: low; PP:4 USA 8, Canada 1, the Netherlands 1	Effectiveness of wearable activity tracker-based interventions to increase PA levels in sedentary older adults	Jan 2008 - Jan 2018	8	Community dwelling older adults mean age >55y following sedentary lifestyle	WAT-based interventions for delivering BCTs to increase and maintain PA levels	Any, including active and passive controls	Objective (e.g. accelerometer) of time (minutes per day) spend on MVPA, and daily step count	RCTs, including two-armed and three-armed studies	10 (7 two-armed; 3 three-armed)	1035	Wearable Activity Tracker-based interventions are effective at improving PA levels among older adults in the short term when compared to usual care or health information. Inconclusive results for when compared to traditional pedometer or when used among old-old adults.
Merom 2021 A: low; PP:7 USA 5, UK 2, Australia 2, Taiwan 1, Japan 1,Poland 1,the Netherlands 1, Switzerland 1, Canada 1, Sweden 1, Italy 1,	Characterise and evaluate the effects on PA and fitness outcomes of workplace PA interventions targeting older employees	up to Feb 2020	5	Employees at workplaces aged >50	PA interventions encouraging people to move large skeletal muscles. Interventions could include those related to aerobic PA (eg, walking), stretching, balance, muscle strength, yoga, tai chi, pilates, gym workout, sport or any other form of PA/exercise.	Any	PA related outcomes	Any experimental design including RCT, pre post, non-randomised trials and cluster RTC	12/18	3309	No definitive evidence on effectiveness of workplace interventions to increase PA in older employees. Frequency of PA/exercise (per week) had a SMD of 0.25 (95%CI = -0.07 to 0.56) but had high heterogeneity (54%) and very low quality of evidence (n=3). MVPA had a SMD of 0.22 (95%CI = -0.05 to 0.50) but moderate heterogeneity (46.2) and low quality evidence (n=2).
Nunez de Arenas-Arroyo 2021 A: low; PP:3 N America 12, Europe 6, Oceania 1	Estimate the effect of eHealth interventions on increasing PA in healthy adults >55y	up to Feb 2020	5	Adults >55y without specific disease	eHealth interventions to increase PA	no intervention, or a conventional PA intervention	steps/day MVIP min/day measured using an accelerometer or pedometer as well as evaluated through a questionnaire (PA min/week, MVPA min/week)	RCT	19 studies (1 not a meta-analysis)	4937	eHealth interventions are effective in increasing PA levels among adults over 55 years, resulting in increased steps/day, MVPA min/day, PA min/week and MVPA min/week
O’Brien 2015 A: moderate; PP: 5 USA 6, The Netherlands 5, New Zealand 2, Belgium 1, UK 1, Finland 1, Japan 1, Australia 1 & Canada 1	Identifying inter-relationships between intervention features (modes of delivery, change techniques) and their associations with effectiveness					Minimal, no intervention or usual care control groups			19/19	10423	Small effect SMD (0.29, 0.19-0.40, n=19)
Oliveira 2017 A: moderate; PP: 5 USA 10, Netherlands 5, Australia 4, UK 2, New Zealand 2, Belgium 2, Canada 1, Italy 1	Effect of health coaching on PA participation	Up to May 2016	8	All aged ≥60y or mean or median sample age ≥60y, recruited from any setting	Involved health coaching supported by telephone, mobile technology, face-to-face, internet (not written info alone) aimed at increasing PA participation and focussed on changing behaviour and attaining health promotion goals	Usual care, wait-list or no intervention	Objectively- or subjectively-measured PA	RCTs, non-RCTs	27	5803	Small sig. effect (SMD 0.27; CI 0.18-0.37, p<0.001, n=27)
Oliveira 2020 A: critically low PP:4 Canada 1, Chile 1, Portugal 1, Belguim/Greece/UK/Switzerland/The Netherlands 1, Belgium 2, UK 8, USA 9	Effect of interventions using activity trackers on physical activity, mobility, QOL, and mental health in >60y	Up to April 2018	8	Adults >60y or trials with an average or median age of >60y, in healthy and specific health conditions	Activity tracker based interventions aimed at increasing physical activity participation. Included studies where the tracker was the single intervention component, the main focus but supported by PA counselling, incorporated as an important part of a broader PA intervention. Excluded trails included >2 face-to-care visits, did not allow number of steps broken down on activity tracker, if the trac…	No intervention, usual care, wait-list control or another physical activity intervention	Steps per day only measured by activity tracker or accelerometer Secondary outcomes: mobility, QOL, mental health	RCTs only (individual and cluster-randomised)	23	2766	Interventions using activity trackers improve PA levels and mobility among older people compared with control, however, the impact on QOL and mental health is unknown.
Sansano-Nadal 2019 A: cricitally low; PP:4 NR	Assess the affect on exercise-based interventions on sustainable PA changes in older adults	up to January 2018	3	Community dwelling older adults mean age >65y, or presented results >65y specifically	Exercise-based interventions	non-active control (e.g. usual care), or an active control (including low intensity types of exercise)	Objective or subjective self-report as primary or secondary outcome measure of time spent in PA	RCT	12	1991	When compared to non-active control, exercise interventions improved PA time at the six-months follow up (standardized mean difference (SMD) 0.30; 95%CI 0.15 to 0.44; four studies; 724 participants; I2 0%), but not at the one- or two-years follow-ups
Stockwell 2019 A: low; PP:4 USA and Canada 16, Oceania 2, Asia 1, Europe 3	Assess the efficacy of digital behaviour change interventions in older adults (>50y) on physical activity and sedentary behaviour	up to March 2018	3	Adults >50y	Interventions that use digital interventions to promote PA and/or reduce SB in any setting	Any	Objective or subjective self-report for PA or SB. Secondary outcomes of physical, fall risk, physical functioning, mental health, and social outcomes	RCTs and pre and post-test studies	14/22	1757	DBCI increased total physical activity among RCT studies (n = 8) (SMD = 0.28; 95%CI 0.01, 0.56; p = 0.04) and pre-post studies (n = 6) (SMD = 0.25; 95%CI 0.09, 0.41; p = 0.002), increased moderate-to-vigorous physical activity (SMD = 0.47; 95%CI 0.32, 0.62, p < 0.001; MD = 52 min/week) and reduced sedentary time (SMD = −0.45; 95%CI −0.69, −0.19; p < 0.001; MD = 58 min/day). Reductions in systolic…
Wu 2023 A: moderate; PP:3 America 12, UK 7, Holland 7, Japan 4, Canada 2, Australia 3, Germany 1, Belgium 1, Portugal 1, China 1, Finland 1, Denmark 1, Chile 1, Spain 1	Effectiveness of wearable activity tracker-based interventions to increase PA levels in sedentary older adults	up to September 2022	6	Adults >60y, excluding severe cognitive impairment or mental illness, physical disability (impaired moving ability)	Studies using wearable activities alone or in combination with components to promote PA/ reduce sedentary time. Studies using wearable activity trackers as PA measurement tool only were excludid.	Usual care, waitlist, and no intervention.	Objective measure of PA, including daily steps, weekly MVPA time, total daily PA time, and sedentary time. Subjective self-reported measures were excluded.	RCT	45	7144	A wearable activity tracker was effective in increasing daily steps (standard mean differences (SMD)=0.59, 95% confidence interval (CI) (0.44, 0.75)), weekly moderate-to-vigorous PA (MVPA) (SMD=0.54, 95% CI (0.36, 0.72)), and total daily PA (SMD =0.21, 95% CI (0.01, 0.40)) and reducing sedentary time (SMD =−0.10, 95% CI (−0.19, −0.01)). Subgroup analysis showed that the effectiveness of wearable …
Yerrakalva 2019 A: low; PP:4 USA 2, Switzerland 1, Canada 3	To quantify the effect or mobile health app interventions on sedentary time, PA, and fitness in older adults	2008 - Jan 2019	5	Community-dwelling adults aged >55y	Interventions that compare the effectiveness of an mHealth app intervention	Modified dose of an intervention, different app, nonapp intervention, or no intervention	Objective only: PA (MVPA), physical fitness, or sedentary time	RCT and non-RCT	5/6	486	mHealth app interventions may be associated with decreases in sedentary time (SMD=−0.49; 95% CI −1.02 to 0.03), increases in PA (506 steps/day; 95% CI −80 to 1092), and increases in fitness (SMD=0.31; 95% CI −0.09 to 0.70) in trials of 3 months or shorter and with increases in PA (753 steps/day; 95% CI −147 to 1652) in trials of 6 months or longer.
Reviews = 18*	18/18 PA	1960-2022	6 (3-12)	3 av. age 50y+; 4 av. age 55y+; 6 av. age 60y+; 4 av. age 65y+	7 general PA	17 reported	18 PA in general	10/18 RCTs only (including clustered RCT and multiple armed studies)	Mdn (range) 19 (6-101)	Mdn (range) 6,609 (486-33,090)
Mdn (range) A = low (critically low to high) Mdn (range) PP = 4 (1-7)					1 walking, 5 wearable devices, 1 coaching, 4 e-health/m-health/digital health
Systematic reviews with narrative syntheses of interventions to increase PA in older adults
Baxter 2016 A: low; PP: 6 USA 33, Netherlands 12, Australia/New Zealand 10, Japan 3, UK 3, Belgium 2, Canada 1	Types and effectiveness of interventions to increase PA among people around the time of retirement	1990-2014	4+	People during or shortly after the transition to retirement, including those not in paid employment, and those about to leave paid employment (sample mean or median age of 55-69y also used as a proxy) excluding those with a specific clinical condition or described as elderly, frail or with limited mobility.	Any to increase and/or maintain PA, excluding interventions on stretching / flexibility / balance, or to reduce falls	Any	Direct and indirect measures of PA (such as hours of gardening), and relevant social, psychological, behavioural and environmental outcomes	Experimental and observational studies	NR/64	51858	37/64 interventions overall increased PA with strongest evidence for counselling and advice (7/10), group-based (8/9) and individual exercise programs (5/6), in-home telephone interventions (7/8) and home-based pedometer/accelerometer interventions (4/4)
Conn 2003 A: critically low; PP: 6 NR	Effectiveness of PA interventions on increasing general PA or aerobic exercise	1960-2000	6	Sample mean age ≥65y	Planned and systematically applied set of actions, delivered at specified site and time, designed to elicit PA behavioural change, excluding flexibility or muscle strengthening exercise alone	NR	Overall PA (total energy expenditure associated with body movement) or episodic endurance exercise behaviour (structured large repetitive muscle movement), excluding those reporting health or fitness alone	RCTs with ≥5 participants	17 / 17	6391	10/17 greater PA in intervention group, including 4/6 walking studies and 6/10 focussed on general PA
Cyarto 2004 A: critically low; PP: 5 4 USA, 2 UK, 1 Australia & 1 Belgium	Update the evidence from PA intervention studies published since 1999	From 1999	1	Older adults aged ≥60y, plus one study with participants aged 40-64y	PA interventions	NR	NR, but reports PA and related cognitive variables (e.g. self-efficacy)	NR	7 comparative/ 8	NR	6/8 studies reported positive outcomes
Elavsky 2019 A: critically low; PP:2 USA 17, Netherlands 5, Australia 4, Canada 3, UK 2, New Zealand 2, Spain 2, Denmark 2, Norway 2, 1 in each of the following: Germany, Austria, Portugal, Switzerland, Finland, Iran, South Africa, South Korea, India, Malaysia, Taiwan, Hong Kong, multiple European Union countries	Impact of mobile technology on changing physical activity, sedentary hevariour and sleep in adults >50y.	up to January 2018	6	Older adults >50y, including studies with mean age of >50y. Psychiatric populations excluded.	A mobile intervention (a treatment program fully or partially delivered by a mobile phone, smartphone, or tablet, either through applications, text messaging, or both). Studies without feedback provision or goal setting were excluded as they were not considered sufficient to constitute an active intervention.	NR	Subjective or objective reporting of physical activity and/or sedentary behaviour and/or sleep as either primary or secondary outcomes.	Either experiemental RCT, quasi-experimental, or pre/post	34/52	5882	There is evidence supporting the effectiveness of mHealth approaches in those aged 50 years and older, although more high-quality RCTs are needed
Goethals 2020 A: critically low; PP:1 USA 6, Japan 1, UK 1 ,Brazil 1	Impact of social marketing interventions to promote PA in >60y	January 2008 - July 2019	5	Adults >60y	Interventions using at least four social marketing benchmarks	NR	Objective behaviour change: increase in PA	Any intervention-based study design	2 RCT 1 cluster RCT / 9	12343	8/9 studies highlighted an increase in participation or an increase in physical actiity level. Social marketing may have the potential to be useful for promoting PA in >60y.
Jansen 2015 A: critically low; PP: 6 USA 5, Europe 3	Effects of interventions on PA in nursing home residents and critically review methods to measure PA	Up to 2015	9	Nursing home residents aged >65y	Any based in nursing home	Not pre-specified but included usual care (n=3), education (n=2), waiting list (n=1), placebo or nutritional supplement (n=1), prompted voiding (n=1)	Any	RCTs	8/8	1034	6/8 studies reported sig. increases in PA in intervention compared to control groups, all but one using objective measures
Katigbak 2018 A: critically low; PP:3 USA 9	To (1)identify strategies promoting engagement and participation in PA for older Asian Americans and (2) describe and evaluate cultural adaptations that are incorporated in PA interventions for older Asian Americans	1995 to 2017	5	Asian Americans >60 years	Interventions aimed at improving PA or including PA as an outcome variable	NR	Subjective and objective reporting of PA frequency and duration. Physical mobility and psychosocial outcomes.	quasi-experimental and experimental designs	3/9	NR	Most studies' (no specific number available) reported improvements in PA outcomes with varying levels of cultural adaptation.
Knight 2022 A: moderate; PP:4 USA 3, Germany 4, France 1, Japan 2	To evaluate the effect of age-stereotype-based interventions on health-related outcomes in >50y	up to May 2019	5	Adults >50 years, excluding studies including participants <50y	Interventions that incoporate or are based on processes that either promote positive, or suppress negative, views on ageing and/or self-perceptions of ageing, or reduce the impact of stereotype threat, and were designed to elicity positive effects on either health-related variables and behaviours, or any age stereotype construct	Any	Any health-related outcome (i.e. cognitive function, PA) or measured age stereotype construct	Any intervention-based study design	6/10	1625	Significant direct effect on increasing PA in 2/3 interventions which used age-stereotype based interventions
Lim 2021 A: critically low; PP:5 Austria 5, Taiwan 1, UK 1, USA 2, New Zealand 1, Japan 2	Explore the effectiveness of volunteer-led PA interventions in improving health oucomes for community-dwelling older people	up to May 2019	5	Community dwelling older people aged >65y	Volunteer-led activity interventions	Participants not receiving additional volunteer-led PA intervention or those receiving sham exercises	Any health related outcome	Any	3/12 (5 published findings from the same study)	45,603 (45,283 excluding publications from same study cohort)	Limited evidence that volunteer-led PA interventions can improve outcomes of community-dwelling older adults, including functional status, frailty status, and reduction in fear of falls. There is some mixed evidence on volunteer-led PA interventions in increasing PA levels.
Moore 2016 A: low; PP: 6 USA 3, Australia 2, Canada 1 & Taiwan 1	Effectiveness of community-based interventions to increase PA	To 2014	10	Older adults aged >65y living in the community (i.e. not residential care) in rural or regional areas (i.e. not metropolitan or remote), with or without diagnosed illness	Community-based interventions to increase PA lasting 6 weeks or more (from start to follow-up), excluding rehabilitation or treatment-focussed interventions	Not pre-specified but included educational material (n=3), delayed intervention (n=2), health education (n=1), usual care (n=1)	Any	Any	3/7	3,345+	4/7 studies reported changes in PA patterns
Muellmann 2018 A: moderate; PP: 6 USA 11, Netherlands 3, Belgium 2, Spain 1, Australia 1, NZ 1 & Malaysia 1	Compare effectiveness of eHealth interventions promoting PA with no intervention or a non-eHealth intervention.	To 2017	8	Older adults aged ≥55y (including where mean sample age >55y), without severe pre-existing chronic medical conditions	eHealth interventions where main intervention component delivered via computer or other handheld devices, such as Personal Digital Assistants (PDAs), telephones or smartphones, or tablets	Non-eHealth interventions (e.g., paper-pencil, face-to-face consultation, exercise in groups or with a personal trainer) or no intervention.	PA assessed using objective (e.g., pedometer, accelerometer), subjective (e.g., PA diary, questionnaires), or a combination of objective and subjective methods	RCTs or quasi-experimental designs	18/20	6671	5/7 showed sig. improvements in objective PA from e-health interventions compared to no intervention (n=1) or non-eHealth interventions (n=4). 11/13 showed sig. improvements in subjective PA from e-health compared to no intervention (n=7) or non-eHealth interventions (n=4)
Muller & Khoo 2104 A: low; PP: 6 USA 11, Australia 3, New Zealand 1 & Holland 1	Summarise literature on non-face-to-face interventions designed to promote PA	2000 -2013	6	Older adults aged ≥50y, dwelling in the community and healthy, excluding patients or senior athletes	Non face-to-face interventions to initiate, increase and/or maintain PA, exercise and/or walking	NR	NR	Any reporting quantitative data on effectiveness	11/16	9183	14/16 reported sig. improvements in PA, 8/9 assessing maintained PA beyond end of the intervention
Neidrick 2012 A: critically low; PP: 1 USA 4, Australia 2, Switzerland 2, UK 1, Canada 1 & Holland 1	Effect of physical activity promotion provided in primary care on levels of PA in the short (i.e. ≤6m) and/or longer term (i.e. >6m), and features associated with effectiveness	To 2010	3	Older adults aged ≥50y , excluding studies focussed only on people with a disease specific	PA promotion interventions implemented within the confines of a primary care setting, including as part of a package of health promotion interventions (e.g. also targeting smoking, diet), and excluding those using specialist staff not routinely available in primary care	NR	Adherence to PA	Randomised, non-randomised and uncontrolled studies evaluating an intervention	8/11	6346	7/10 reporting outcomes showed sig. improvements in PA
Ostrander 2014 A: critically low; PP: 2 NR	Effectiveness of targeted messaging on PA	2002-2012	2	Sample mean age >55y	Increasing motivation to exercise through targeted messaging defined as sending a brief oral or written communication	NR	Any measurement of PA	NR	6/7	2774	6/6 studies with follow up after intervention reported sig. improvements in PA
Pedersen 2022 A: low; PP:6 USA 3	Explore the effectiveness of interventions to increase PA in American Indian and Alaska Native older adults	Jan 1970 to September 2019	3	Adults >50y or sample mean age >55y, who are American Indian or Alaska Native adults exclusively	Individual or community level interventions	Any	At least one PA-related outcome	Experimental or quasi-experimental, controlled and uncontrolled studies	3/3	183	Limited evidence that PA interventions can increase PA in American Indian and Alaska Native Older Adults.
Stevens 2014 A: low; PP: 5 New Zealand 2, Australia 1, UK 1, US 1 & Canada 1	Effectiveness of general practice-based tailored PA interventions	1998-2011	6	Older adults aged ≥50y, or where subgroup analysis in those ≥50y, excluding participants with a specific condition, in a care home or not living independently and single sex populations	Tailored PA interventions (individualised recommendations to increase PA based on baseline PA/functional limitations) including aerobic, strength and balance exercises that recruited participants from and/or were provided in general practice	Any	Any	Studies comparing two or more groups prospectively	6/6	1522	Mixed findings; 2/5 reported sig. increase in PA compared to control , 1/1 sig. increase in aerobic fitness
Van Der Bij 2002 A: critically low; PP: 8 US 21, Europe 9, NR 8	Effectiveness of interventions with respect to increasing participation, changes and maintenance in PA, and features associated with effectiveness	1985-2000	7	Sample average age ≥50y and min. participant age of 40y, without a diagnosed disease	Intervention consisting of an exercise programme or otherwise aimed at promoting PA (e.g. information & counselling)	NR	Information on participation or changes in PA levels	RCTs with an intervention group of >10 participants	38/38	1,365+	0/2 home-based, 4/4 group-based and 3/5 educational interventions reporting PA outcomes showed sig short-term effects on PA compared to controls, and 4/9 overall reporting longer-term follow up showed some positive effects.
Reviews = 17 Mdn (range) Amstar2 = critically low (medium to critically low)	15/17 PA	1960-2019	5 (1-10)	7 av. age 50y+; 2 av. age 55y+; 3 av. age 60y+; 4 av. age 65y+	13 general PA	6/9 reported	15/17 PA in general	3/17 RCTs only	Mdn (range) 9 (3-54)	Mdn (range) 5,882 (183-51,858)
Mdn (range) PP = 5 (1-8)	2/17 Health related outcomes				2 e-Health; 1 social marketing; 1 views on ageing; 1 not specified.
NR = not reported; PA = physical activity; RCTs = Randomised control trials; SMD = Standardised mean difference; CI = 95% confidence intervals; * = O’Brien et al review included as subset of studies from Hobbs et al; Effect Sizes were interpreted as defined by Cohen 1988 with the followed categories small (≥0.20), medium (≥0.50), or large (≥0.80). Use of “comparative studies” means that reviews h…

## Sheet: Table 2
Table 2 Characteristics of physical activity interventions in included systematic reviews
Review & incl. no. studies	Target behaviour(s)	Providers	Settings	Delivery formats (+ materials?)	Duration and intensity	Approach/theory-base used	Content	Individual tailoring
Chase N=79 comparative studies n=53	Examined whether interventions targeted only PA or PA plus other health behaviours (e.g. diet, medication adherence), and comparative studies split 33/20 but unclear which way round.	In comparative studies: Exercise specialists (n=20) Non-specialists including lay people and healthcare providers (n=33)	Comparative studies included: Home (n=25) Community (n=15) Clinic (n=8) Multiple settings (n=16)	Comparative studies included delivery via: Face-to-face (n=44) Group (n=34) Telephone (n=19) and used: discussion (n=32) Written materials (n=30) Counselling involving verbal interaction (n=25) Lecture (n=21) Mailed materials (n=10) Audio-visual media (n=5)	Intervention duration: median 91.5 (range 1-1460) days No. sessions: median 15 (range -274.5 ) Session duration: median 60 (range 8-120) mins Total contact time: median 970 (range 45-6,252) mins	Comparative studies used: Combined cognitive and behavioural (n=36) Behavioural only (n=12) Cognitive only (e.g. targeting attitudes and beliefs) approaches (n=5); Use of theory (n=28) with SCT and TTM most common Specifically focusing on enhancing self-efficacy (n=17)	In comparative studies components included: Motivational strategies to prompt independent behaviour change (n=46) Supervised exercise (n=27). Change techniques included: Self-monitoring (n=30) Problem solving (n=22) Barriers management (n=20) Goal setting by the participant (n=18) or interventionist (n=8) Providing feedback (n=19), Health (n=15) or disease-focussed (n=10) education Prompting via …	NR
Conn N=43	PA only (n=28) Additional behaviours e.g. diet (n=15) Recommended: Walking (n=11) PA of particular intensity (n=23), including low (n=13) and moderate (n=10) intensity	NR	Home (n=28) Centre (exercise facility) (n=15).	Face-to-face delivery to groups (n=23) Individuals (n=18) Including: Mail (n=7) Telephone (n=4) Mass media (n=2)	For interventions focussed on PA only (i.e. not multiple behaviours), 14/28 rated as high intensity based on total minutes of contact.	Use of theory (n=15) including: SCT (n=6) TTM (n=3) Cognitive-behavioural theory (n=2) Kanfer’s self-control model (n=1) Pender’s healthpromotion model (n=1) Social marketing model (n=1) Developmental principles (n=1)	Included: Info about health benefits of PA (n=30) Exercise prescription (n=17) Behaviour modification including contracting, using rewards/reinforcement, cues and self-monitoring PA (n=17) Self-monitoring (n=14) Cognitive modification including self-re-evaluation, thought restructuring, decisional-balance, goal setting, problem solving (n=12), Role modelling (n=12) Social support (n=11).	NR
Cooper N=9	NR	N/A, self-delivered	Outpatient general medical settings, specialty medical care clinics, community (numbers NR)	Accelerometer (n=5) Pedometer (n=6) Device worn on waist or hip (n=7)	Devices worn for 6-52 weeks	NR	Self-monitoring daily activity feedback (n=6) Feedback from study investigators only at specific points (n=2)	NR but individualised feedback inherent
French N=25	Lifestyle PA e.g. walking (n=10) Exercise e.g. aerobics classes, gym or jogging (n=5) Unclear (n=1).	Researcher (n=4) Nurse or GP (n=3)Self-delivered (n=3) Health and fitness professional (n=1) Peers (n=1) Unclear or other (n=4)	Community centre (n=5) Participants’ home (n=5) GP surgery/ hospital (n=2) Other (n=1) Unclear (n=3)	Face-to-face (n=10) via: Group (n=8), Individual delivery (n=2) Using: Discussion (n=6) Training session (n=4) Web-based (n=4) Telephone (n=2)	NR	Therotical basis explicitly mentioned (n=14) including; SCT (n=7) TTM (n=4) Other (n=4) Some theory cited (SCT) (n=1) No theory mentioned (n=1)	Mean of 7.6 (SD=4.1) change techniques identified across all interventions (n=25). Mean of 0.28 (SD=1.0) in control groups. Most common in studies reporting PA outcomes were: Prompt practice (n=13) Provide instruction on how to perform the behaviour (n=11) Provide info on consequences of behaviour in general (n=11) Barrier identificaiton/problem solving (n=10) Plan social support/social change (n…	NR
Grande N=14	Examined whether PA-based interventions have an effect on objectively measured PA levels	Nurse (n=2) Physiotherapist (n=1) NR (n=11)	Community dwelling only	Comparative studies included delivery via: Face-to-face groups (n=6) Face-to-face plus telephone (n=1) Telephone (n=1) Text (n=1) PA monitors (n=2) Pedometer &/or accelerometer (n=2) Web-based motivational intervention (n=3) DVD based motivational intervention (n=1)	Intervention duration: NR No sessions per week:NR Session duration: NR	Behaviour change intervention (4) NR (9)	Education information (3) Prompts via telephone (2) Tips on healthy ageing (1) Walking planner(1) Lifestyle intervention (1) Health information(1) Motivational interview/ meeting (2) PA programme (1) motivational messaging (1) self-regulation (1) PA diary (1) face to face coaching (1) Goal setting (1)	NR
Hobbs N=21	NR	Health professionals (n=16) Researcher (n=1) Self-delivered (n=1) Unclear (n=3)	Healthcare premises (n=8) Home (n=6) Home and healthcare (n=2) University (n=1) Community (n=1) Unclear (n=3)	Multimodal (n=14) i.e. combinations of individual or group face-to-face sessions (n=12 included), telephone and/or printed material (n=14 included), internet (n=1 included). Unimodal (n=4): individual face-to-face (n=1), group face-to-face (n=2), printed material only (n=1) Unclear (n=3)	Active intervention duration: average 8m (range 1-11m) No. contacts: average 37 (range 1-228). Unclear (n=1)	NR	Employed core self-regulation principles, such as goal setting, planning, self-monitoring and providing feedback (n=13)	Most interventions (n=20) tailored to some degree: using exercise prescriptions based on target heart rate, VO2max or total energy expenditure (n=5); or by providing info specific to individuals’ potential/ actual health risk, environment/local opportunities and/or goals (n=15)
Kassavou N=19	Walking groups only (n=11) Walking groups plus other types of PA (n=4) Walking groups plus supportive patient education (n=4)	Lay people/ volunteers with basic training (n=8) Researcher/ professional story teller/ trained graduate (n=5) Experts in research area/population (n=2) Other staff (n=2) Registered trainer/ nurse (n=1) Unclear (n=1).	Community based (n=17), including care retirement community (n=1), centre for older people (n=1), church (n=1), neighbourhood (n=3) & general community (n=11) Hospital based (n=2).	Included: Group discussion/education/ meetings (n=9) Written materials (e.g. newsletters, manuals) (n=9) Training sessions for participants (n=7) and leaders (n=2) Walking kits (n=3) Telephone calls (n=2) One to one visits (n=1) Unclear (n=1)	Intervention duration: range <2m (n=6) to 12m (n=5), unclear (n=2) No. sessions: range <10 (n=2) to >100 (n=3), unclear (n=4) Session duration: range 10-15 mins then building up (n=2) to 2hrs+ (n=2), most 60-90mins (n=7), unclear (n=6) Frequency: range 1/month (n=4) to daily (n=1), most 2-3/week (n=9), unclear (n=2)	NR	NR	NR
Kwan N=38	Whether interventions to increase PA through e-health are effective. No specific type of PA (n25, 65.8%) walking (n7, 18.4%) other: endurance exercises, stretching, flexibility, balance, mobilization, resistance, and individualised training	NR	E-health - Virtual	Digital PA coaching (18) PA auto-tracking feedback (15) Digital-tailored advice (7) Tele-counselling (6) Video demonstration (3) Automated advice (2) Digital PA recording (2) Online HE (1) Online resource (1) Online social support (1) Video game (1) Video vignette (1)	Intervention duration: Most sudies did not conduct follow-up measurement (n=23, 60.5%). Observation time points were 1 week to 12 months from baseline. Post follow-up were 2 weeks to 23 months from baselibes. No sessions per week:NR Session duration: NR	The delivery via e-health is considered in the introduction to encompass behaviour change 'Digital PA coaching was the mose widely adopted method (n=18, 47.3%) 'Multiple behavioural change techniques were employed in the digital PA coaching reported, across multiple digital platforms'	Automated advice (n=2) Tele-counselling (n=6) digital-tailored advice (n=7) digital PA recording (e.g. step counting) (n=2) digital PH coaching (e.g. goal setting, texting, progress) (n=18) online resources (n=2) online social support (online platform) (n=1) PA auto-tracking feedback (n=15) Video demonstrations (n=3) Video games (n=1) Video vignettes (success stories shared) (n=1) note: earlier s…	digital-tailored advice (n=7) digital PH coaching (e.g. goal setting, texting, progress) (n=18) online social support (online platform) (n=1) PA auto-tracking feedback (n=15)
Larsen N=21	Any type of PA recorded by PA Monitors	NR	NR (20) post-acute rehab centre (1)	Physical Activity Monitors	Intervention duration: 12 weeks (4 - 52 weeks) No sessions per week: NR Session duration: NR Frequency of feedback: daily (n=17, 81%), weekly (n=3, 14%), monthly (n=1, 5%)	NR	Physical activity monitors (all n=21+) additional intervention content: gameification (n=1) incremental goals (n=7) monthly feedback and reinforcement (n=2) ongoing counselling (n=6) pre counselling (n=5)	NR
Liu N=10	Any type of PA, where the majority medium is WAT-based	Exercise professionals/coach 2 Pedorthist 1 AI generated feedback 4 Study coordinator WAT set up support 2 Counselor 3 Behaviourist support 1	Not reported	WAT (all n=10) Connected to an interactive website (7) Connected to a mobile app (2) Both an interactive website & mobile app (1) No human contact (2) Little human contact (3) Varied human contact (group discussions, prescription & planning regime, face to face or telephone consultations, online forum) (5)	Intervention duration: 5 weeks to 12 months (majority 12 weeks). No sessions per week: NR Frequency of feedback: variable	205 BCTs coded in the studies, 138 delivered vai WAT or associated online/movele platform. Used to enhance self-efficacy to increase PA levels. The number of BCTs ranged from 15 to 29 per study. BCTs included in all the studies were: goal setting (behaviour and outcome); feedback on behaviour and outcomes of behaviour; self-monitoring of behaviour and outcomes; adding objects to the environment.	PA prescription PA sessions Pedorthists supporting appropriate footward for PA Goal setting (6) Self-monitoring skills (2) Group socialisation Counseling (2) Alerts for being sedentary Encouragement from text coach Virtual rewards (2) Virtual advice	Personal PA prescription Virtual feedback linked to activity tracker, including prompts for movement after sedentary time Individualized goal setting Individual counseling
Merom N=18	Multiple risk factors (n=7) Nutrition and PA (n=4) PA only (n=7)	NR	Academic institutions (5) Hospitals or medical centres (4) Factory employees (4) Transport workers (1) Office workers (4)	On-site during work hours (7) On-site before work hours (1) Counselling in the workplace face-to-face (3) or telephone (1) or both (2) with PA in own time Self-managed (4)	Intervention duration: 6w - 13m No sessions per week: n/r Session duration:n/r	NR	Aerobic PA (9) Nordic walking (1) Balance exercises (1) Muscle strength (3) Multidimensional PA (4) Generic description 'exercise goals', referral to class (9) Self-managed (5) Individualised counselling (6) On site PA (8)	NR
Nunez de Arenas-Arroyo N=19	Any PA intervention using eHealth	NR	NR	Websites (10) Virtual agents (2) Telephone (4) SMS (2) App (1) Wearable technology (1)	Intervention duration: 4 - 52 weeks	NR	Animated computer character (1) Social chat/forum (3) Feedback on PA (3) Goal setting (8) Barriers to PA (2) Daily tips (1) Personal website (2) E-coach (1) Email updates (2) Motivational text messaging (2) PA manual (1) Self-regulation (3) Rewards (1) Education/information (5) PA routine recommendations (1) Personalised PA plan (3) Automated telephone support (1) Localised PA advice (2) Web prog…	NR
O’Brien N=19	NR	Health professionals (n=16), Self-delivered (n=1) Unclear (n=2)	Home-based component (n=14) Healthcare setting component(n=10), Home and healthcare setting (n=7) Healthcare setting alone (n=3) Home alone (n=7)	Face-to-face component on individual or group basis (n=16). Used printed materials and/or telephone as well as face-to-face (n=11). Used printed material, internet and/or telephone alone (n=3).	Intervention duration: average 11m ( range 1-24m) No. contacts: average 29 (range 1-164).	Use of theory (n=10), most common being TTM (n=7), SCT (n=4).	Mean of 9 change techniques , with most common being Behavioural goal setting (n=13) Self-monitoring of behaviour (n=13) Graded tasks (n=11) Feedback (n=11) Barrier identification (n=10) Info on consequences of behaviour to the individual (n=10). Mean of 13 change techniques (vs. 7) where additional intervention material provided (n=7) Co-occurrence of several techniques with other techniques and…	NR
Oliveira 2017 N=27	Any PA (as per ACSM definition)	Physios (n=5) Nurse (n=5) Exercise counsellors (n=4) Researcher (n=4) Psychologist (n=3) Physicians (n=2) Primary care providers (n=2) Health educators (n=2) Counsellors (n=2) NR (n=2)	NR	Telephone (n=10) Face-to-face (n=7) Telephone & face-to-face (n=10) Pedometers (n=4), other activity monitoring devices (n=2)	Intervention duration: mean 28wks, range 4wks to 96wks No. contacts: 3 to 24 Session duration: 10mins to 60mins	11 mention theory including: TTM/Stages of change (n=5) SCT (n=4) Self-regulation (n=1) Ecological model (n=1)	All included goal setting and other BCTs, including self-monitoring, feedback, education/information/advice, instruction/demonstration, referral/prescription, problem-solving Motivational interviewing (n=15) BCTs (no further info provided)	NR
Oliveira 2020 N=23	Increased steps through any type of PA	NR	Community (7) hospital (7) primary care (7) primary care and hospital (1) workplaces (1)	Pedometer (16) Accelerometer (7)	Intervention duration: 4w - 52w No sessions per week: n/r Session duration:n/r	NR	Individualised goals (11) Activity tracker diary / step tracker diary (10) Counselling (5) Telephone support/counselling (5) Educational sessions (4) Telecoaching (2) Booklet of home exercises (2) Motivational literature (2) Self-selection of 'lifestyle' PA (1) Pulmonary rehabilitation (1) PA prescription (1) Motivational interview (1) Text messaging (1) PA workbook (1) Local PA opportunities (1)…	2/23 used individual tailoring
Sansano-Nadal N=12	Any type of exercise programme	Supervised PA (12) Physiotherapist (5) Trained exercise specialist (3) NR (2) Patient-support counsellor (1) Nurse practitioner (1)	Community (1) Geriatric hospital(1) Physical therapy gym(1) University setting and local indoor shopping mall. CG used a gymnasium (1) Local heart failure clinic and medicine for the elderly clinic(1) Training center(1) University setting(1) Home(1) Group setting (not stated) (1) Neighbourhood and home setting(1) Exercise hall and Gymnasium(1) Primary Care setting/ outdoors (e.g. public parks)	Group sessions (12) Counselling telephone calls (1) Daily logs (1) PA monitors (1)	Intervention duration: 8w - 24m Number of sessions per week: 2-3 Session duration: 30-90minutes	Behaviour capability (4) NR (3) Self-efficacy (6) Expectations (2) Reinforcement (2) Self-control (4)	Supervised exercise (n=12)	NR
Stockwell N=22	Any type of increase in PA or decrease in SB	NR	NR	Group session (3) Tablet with emodied conversational agents (1) Web-based (5) e-coach (1) SMS text messaging (2) Emails (1) Games console (Nintendo wii, Kinect Xbox 360, VR) (5) Automated computer system (1) Telephone (4) Smartphone app (2) Counseling (3) Peer network (1) Exercise booklet (2) Newsletter (1)	Intervention duration: 6 to 78 weeks, median 12 weeks No sessions per week: NR Session duration: NR	11/22 studies included a psychological or behavior change theoretical basis to the intervention: The Coventry, Averdeen and London Refined (CALO-RE) Taxonomy (2) social cognitive theory (5) transtheoretical model (3) whole person wellness model (1) social-ecological model (1) health promotion model (1) stages of change and I-change model (2)	goal setting (behaviour) (7) problem solving (7) goal setting (outcome) (5) feedback on behaviour (10) self-monitoring of behaviour (10) social support (16) instruction on how to perform a behaviour (15) demonstration of the behaviour (7) prompts/cues (4) behavioural practice/rehersal (9) credible source (7) adding objects to the environment (15) financial incentives (1)	Individualised PA prescription (1)
Wu N=45	Any type of increase in PA or decrease in SB	NR (42) Nurse or doctor consultation (3)	NR	Pedometer based (29) Accelerometer-based (16)	Intervention duration: 4 - 48 weeks No sessions per week: NR Session duration: NR	NR	Ful content extraction lists 52 different formats (available separately) with the most common being: Goal setting (4) Activity tracker (4) Telephone support (3) Group meeting (3) Exercise prescription (2) Activity consultation (2) Nurse consultation (2) Telephone consultation (2) Group education (2) Internet consultation (2) Smartphone (2) Face-to-face consultation (2)	Personalised advice (1) Personalised prescription (1)
Yerrakalva N=6	Reducion in sedentary time, increase in PA, increase in fitness	NR	NR	Smartphones (3) Tablets (3)	Intervention duration: 2 to 6 months No sessions per week: 1 per day to 4 weekly (3 were patient guided) Session duration: NR	31 behavioral change techniques were used across the studies, averaging 12 BCTs for interventions and less than 2 for comparator groups. Frequently employed BCTs in effective interventions (2) were: goal setting; self-monitoring; instructions on how to perform the behavior, social reward, social support, and risk communication.	Syncing to apps (3) Goal setting (4) Prompts to meet goals (4) Wearable device with step count only (2)	Tailored feedback or prompts to reach goals (4)
Systematic reviews with narrative syntheses of interventions to increase PA in older adults
Baxter N=64	NR	Not clearly reported	Not clearly reported but for key intervention types: Home (n=19) Community (n=12) Home or community (n=6)	Counselling and advice (n=10) Community-based group programmes (n=9) Telephone at home (n=8) Community or home-based individual exercise programmes (n=6) Written materials targeting lifestyle diet and exercise (n=4) Pedometer / accelerometer-based (n=4) Computer based (n=3) Community-wide initiatives (n=3)	Not clearly reported	60% described a theoretical basis, mainly stages of change, social cognitive theory or educational theories	NR	NR
Conn N=17	Walking (n=6) Overall PA or other forms of PA (n=11)	Included peer/lay leaders, graduate students, certified exercise trainers, nurses, and physicians	Home (n=5) Community sites (n=4) Unknown (n=8)	Delivered to Individuals (n=11) Groups (n=6) Used mediated delivery (n=7) including telephone (n=5). Providing instruction most common delivery method.	Supervised exercise sessions usually delivered 2-3 times per week over 2 to 6m. Motivational sessions usually weekly over 1-12 weeks, or longer if combined with supervised exercise.	Use of theory (n=10), most common being: SCT (n=7) TTM (n=3) Multiple theoretical frameworks (n=5)	Supervised PA (n=5), often alongside motivational components. Most common change techniques: Self-monitoring PA (n=8) Health education (n=7) Goal setting (n=6) Problem solving (n=5) Feedback (n=5) Use of reinforcement / contingencies (n=5) Relapse prevention (n=4) Role modelling (n=4)	Interventions individualised e.g. using computer-generated tailored communication, individual exercise plans (n=6)
Cyarto N=8	Most aimed to increase moderate and/or vigorous activity to the recommended 30mins/day Focussing on organised group exercise (n=2)	Nurse (n=2) Exercise physiologist (n=1) Unknown (n=5)	General practice (n=4) Community (n=3) Nursing home (n=1)	Most general practice interventions and one community-based focused on giving PA advice with telephone follow-up, and supplemented by other materials (n=4). One community-based interventions used media advertising, public relation activities and work place programmes to promote walking. Nursing home intervention (n=1) incorporated face-to-face contact, written info and group or independent walkin…	Intervention duration: range 6 weeks (n=1) to 12m (n=4)	NR	Not systematically described or examined but mentions primarily providing advice/info in several studies; and in single studies: motivation, overcoming barriers; goal setting, use of cues, and self-monitoring; comparing cognitive mediating variables (self-efficacy, beliefs, outcome expectations) with a social mediating variable (social support).	Individualised PA plans or goals and preferences (n=3)
Elavsky N=52	Increased PA, decreased sedentary time, improved sleep	NR	NR	Text messaging only (12) Mobile apps (16) Combination of text messaging, mobile app, web, or other components (24).	Intervention duration: 3.5m (0.5 - 12m) No sessions per week: NR Session duration: NR	19/52 theory driven: Social cognitive theory (6) Transtheoretical model of behaviour change (1) Health belief model (1) Health process action approach (1) Self-determination theory (1) Broad mention of behaviour change theory (4) Another theory (3) Sequential multiple assignment randomized trial goal setting principles and reinforcement (2)	Full content extraction lists 109 difference formats (available separately) with the most common being: Goal setting (15) Feedback (8) Graphical feedback (8) Pedeometer (8) Motivation (6) Self-monitoring (6) Accelerometer monitoring (5) Encouragement (5) Reminders (5) Tele-medicine (5)	Tailored messages (1) Tailored goal setting (2) Tailored SMS (3)
Goethals N=9	Increased levels of PA	NR	Church (1) Community (2) NR (6)	Social media including Segmentation 3/9 Exchange (including incentives) 5/9 Marketing mix 8/9 Competition 4/9 Evaluation 9/9	Intervention duration: duration of the social marketing ran from 6 months to 5 years No sessions per week: NR Session duration: NR	NR	Social marketing 9/9 4Ps (price, place, promotion, product) for marketing mix 8/9	NR
Jansen N=8	Targeted exercise/ functional skills (n=7), 1 focussed on care by staff Also included support with nutrition/fluid (n=3), toileting (n=3)	NR	Nursing home (n=8)	NR	Intervention duration: median 20 (range 8-52) weeks Total no. sessions: median 84 (range 30-640) Session duration/ frequency: range 30-60 mins over 1-7 (mean 4.4) days/week, 5 min bouts up to 4 times/day in 3 studies	NR	Included: Resistance training (n=4) Aerobic training/walking/sit-to-standing (n=3) Function-related training (n=3, 1 targeting staff) Tailored PA & daily activities (n=1) Health education (n=1)` Multiple components (n=5)	Individually tailored PA & activities (n=1)
Katigbak N=9	Changes in PA	Principal investigator (3) Registered nurse (2) advanced practice nurse (1) instructure (1) trained facilitators (1) care managers (2)	NR	Group-based education or counseling (6) PA approaches only (2) In person tecture, print material, follow-up wih lay worker (1)	Intervention duration: 1 hour to 6 months	Atheoretical (6) Social cognitive theory (1) Stages of change (1) Leniger's Culture Care Theory (1) Wellness motivation theory (1)	Nutrition (3) The importance of regular PA (3) Disease management (4) Individualized goals and strategies (1) Goal setting, social and motivational support (1)	6 strategies for cultural adaptation (Kreuter et al) - Peripheral strategies: materials visual appeal to target audience e.g. specific colours/ images/pictures of group members - Evidential strategies: awareness of health condition for specific group - Linguistic strategies: group language - enlisting community member's in development and delivery sociocultural strategies build on cultural belief…
Knight N=10	Changes in PA, physical function, quality of life, psychological/phychosocial wellbeing, age stereotypes, self-perceptions of ageing, views on ageing	NR	NR	NR	Intervention duration: 1 week to 6 months No sessions per week: 1 to 3 Session duration: 30m to 120m	Intergenerational contact (3) Implicit and explicit priming of positive age stereotypes (1) Positive views on ageing and behavioural change techniques (1) Exercise provision (4) Perceptions of own ageing (1) Suppressing negative attitudes and general thoughts about ageing (1) Sterotype internalisation process within stereotype embodiment theory (6)	Music therapy (1) Exercise training/ group exercise (2) Personalised PA goals (1) PA logs (1) Walking programme (1) Playing with children (2) Stereotyping activity (1)	NR
Lim N=12	Examined whether peer delivered programmes (peer led or peer support) impacted measures of PA, physical function, frailty status, fear of falls.	Peer delivered with training from: physiotherapists (1) physical therapists (1) public health nurses (1) not clearly identified (4)	Community exercise groups (4) Home (2) Care homes (2)	Home visits (1) Telephone calls (1)	Intervention duration: 4 weeks to 4 years No sessions per week: 1 to 3 Session duration: NR	NR	Exercise only (4) Exercise and education (3)	NR
Moore N=7	Low-moderate intensity/low impact PA (n=7) Also targeted diet (n=1)	Health professional or trained motivator (n=7)	NR	Face-to-face (n=7)	Duration ranged from 10wks to 2.6y	Theory-based (n=1) No theory (n=6)	Multi-component (n=6) Prescribed exercise programme (n=2) Water-based exercise and self-management (n=1) Tai Chi (n=1) Volunteer activity motivators (n=1) Step Test Exercise Prescription (STEP) (n=1) Fall risk reduction program (n=1)	Participants selected type of PA (n=2)
Muellmann N=20	NR	Self-delivered	All remotely delivered	Website (n=9) Telephone (n=7) Text messaging (N=4)	Duration ranged from 4wks to 24m Dose ranged from 3 times per day to 3 times in 4m, with majority (n=14) delivering daily or weekly.	Use of theory (n=16) including: TTM (n=7) SCT (n=6) Self-determination (n=3) Self-regulation (n=3) BCT taxonomy (n=3) Health Action Process Approach (n=2) Intervention mapping (n=2) TPB (n=1) Ecological model (n=1) Precaution adoption model (n=1) Communication theory (n=1) Relapse prevention (n=1)	Tailored PA advice (n=20) Setting PA goals, self-monitoring behaviour, real-time feedback (n=15) General advice on how to perform PA, info on local PA offers (n=4) BCTs specified (n=3)	All involved tailored advice
Muller and Khoo N=16	NR	NR	All remotely delivered, so home-based	Employed single non-face-to-face delivery strategy (n=9). Used: Print and/or telephone (n=11) Internet (n=3) Other media (n=2)	Short-term (n=8) lasting 1 week (n=1), 2m (n=2) and 3m (n=5) Long-term (n=8) lasting 4m (n=1), 6m (n=2), 12m (n=4) and 24m (n=1)	Use of theory (n=16) including; SCT (n=10) TTM (n=6) TPB (n=2) Multiple including one or more of above (n=5)	Included; Goal setting (n=8) Self-monitoring (n=6) Motivation (n=6) Feedback (n=6) Problem-solving/ overcoming barriers (n=4) Relapse prevention (n=3) Other (n=5)	Included tailoring (n=15), e.g. of feedback, goals, information
Neidrick N=11	PA only (n=9) PA and promotion of other healthy behaviours e.g. vaccination, alcohol reduction, smoking cessation	Primary care providers (n=11)	Primary care (n=11)	Standardised intervention (n=10). General preventive healthcare visits without structured PA promotion (n=1). Verbal advice most commonly used (n=10) Print and computer-based only (n=1). Included some form of printed material e.g. exercise prescription, schedule, contract, or guidelines (n=9)	Average in-office time spent on PA intervention at the initial visit ranged from 3-15mins (n=6 reported)	NR	Reimbursed provider for the visit and/or training (n=3)	Included some form of tailoring (n=6)
Ostrander N=7	General PA (n=5) Walking (n=2)	NR	NR	Print messaging (n=5) including: Standard newsletters (n=2) Individualised newsletters (n=2) One-off printed instructions (n=1) Weekly feedback (n=1). Phone interactions (n=4) involving: Person-to-person consultations (n=3) Interactive voice recorder (n=1). Supplementary: Email and website (n=4) Group classes or activities (n=3).	Duration:1 day (n=1) 2-4m (n=4) 6m (n=1) 12m (n=1). Frequency of messages ranged from: Once only (n=1) Once every 14/24/26/40 days (n=4) 1-3 times/day (n=2) Total number of contacts ranged from 3-177	Use of theory (n=6), including: TTM and SCT (n=4). Goal-setting theory and problem solving theory (n=1) Motivational interviewing (n=1) Health Action Process Approach, Precaution, Adoption Process model, self-regulation theory, and self-determination theory (n=1).	Included: Knowledge and awareness of PA (n=7) Self-monitoring (n=4) Awareness of barriers to PA (n=7) Goal setting (n=7) Awareness of motivators for PA (n=4) Improving self-efficacy for PA (n=3) Problem solving (n=3) Time management and relapse prevention (n=3)	Individualised messages (n=5), including: Phone calls to reach individualised goals (n=2) Individualised printed letters (n=2) Motivational messages based on participant data via Personalised Digital Assistant (n=1).
Pedersen N=3	Increases in PA	NR	Urban health/medical clinics (3)	Self-monitoring (2) Telephone support (2) Group exercise (2)	Intervention duration: 6 weeks No sessions per week: 2 or self-led Session duration: NR	NR	Highly structured intervention (1) Self-directed (2)	NR
Stevens N=6	NR	General practitioners (n=3)Exercise specialists (n=2) Exercise counsellor (n=1)	General practice (n=4) Leisure centre (n=1) Home via telephone (n=1).	Written information (e.g. exercise prescription/plan, info pack, newsletters) (n=6) Face-to-face contact (n=5) Telephone (n=2)	Duration: 6 wks to 6m. Frequency of contacts ranged from fortnightly to once every 3m (n=3 reporting). Total number of contacts ranged from 1 to 8	Not discussed but 2 studies assessed Motivational readiness (TTM) (n=1) PA self-efficacy (n=1)	NR	Inclusion criteria required tailored interventions (where individualised recommendations to increase PA based on baseline PA/functional limitations) which included tailored advice (n=5) and exercise prescription/plan (n=4)
Van Der Bij N=38, incl. Home based (n=7) Group based (n=27) Educational (n=6)	Home based: Exercise 3 (n=5) to 5 (n=2) days/week including: Walking/ jogging (n=4) Strength training (n=4) Flexibility training (n=2) Mobility training (n=2) Balance training (n=1) Aerobic exercise (n=1) Multiple (n=3) Group-based: Exercise 1 (n=1), 2 (n=7), 3 (n=17), 4 (n=2) or 7 days/week (n=1) including: Walking/ jogging (n=16) Strength training (n=17) Dance/exercise to music (n=8) Flexibilit…	Home-based: NR Group-based: NR Educational: GP, public, health student, exercise specialist, or health visitor (n=5)	Home-based (n=7) Group-based: Home-based component (n=6) Residential/ nursing home (n=4) Educational: Primary care (n=5) Home (n=1)	Home-based: Telephone (n=5) Supervised sessions twice/year (n=2) Group-based (n=27) plus: Telephone (n=3) Written reminders (n=2) Video (n=1) Educational: Face-to-face (n=5) Mail (n=1) Telephone (n=1)	Home based: Duration: short-term of 2-6m (n=4), long term of 24-90m (n=3) (2 ongoing programmes). Group-based: Duration: short-term of 6 weeks to 10m (n=20), long term of 12-24m (n=7). Educational: Duration: short-term of 2.5-6m (n=3), long-term of 12-24m (n=3) Total number of contacts ranged from 1-10.	NR	Home based: Reinforcement/rewards/feedback (n=7) Supervised PA (n=2) Info on health benefits of PA (n=1) Behavioural contract, goal setting (n=1) Group-based: Reinforcement/ rewards/ feedback (n=11) Info on health benefits of PA (n=4) Encouraging social interaction/support (n=3) Focus on enjoyment (n=1) Educational: Info on health benefits of PA (n=6) Reinforcement/rewards/feedback (n=3) Personal…	For educational, personalised info on health risks provided (n=2)
NR = not reported; PA=physical activity; BCT = behaviour change technique; SCT = Social Cognitive Theory; TTM = Transtheoretical (Stages of Change) Model; TPB = Theory of Planned Behaviour. Numbers of studies with particular intervention characteristics do not necessarily add up to the total number of included studies due to data not being reported for some studies or due to the intervention char…

## Sheet: Table 3
Table 3 Main findings from included systematic reviews on interventions to increase physical activity in older adults
Review	Synthesis of outcome measures	Range of follow up – months / (average)	Summary of main findings	Heterogeneity & publication bias	Sub-group analyses	Quality of evidence
Systematic reviews with meta-analyses of interventions to increase PA in older adults
Chase N=79 Comparative studies n=53	SMDs calculated from subjective and objective outcome measures converted to difference in steps per day and mins per week of PA between groups	NR	Small effect sizes from studies reporting differences between groups at follow up (SMD 0.18 CI 0.10-0.26, p<0.001, n=53), changes within intervention groups in comparative studies (SMD 0.17 CI 0.09-0.26, p<0.001, n=45) and single group pre-post studies (SMD 0.23 CI 0.15-0.31, p<0.001, n=48). The first effect size equates to 620 more steps per day or 73 more minutes of PA per week for intervention…	Medium to high heterogeneity (Q = 123, I2 = 57.70) for the between group analyses, and ranging from Q = 102-198 and I2 = 57-76) for other analyses. Little evidence of publication bias from funnel plot.	Yes	Not assessed but primary and moderator analyses were in studies with comparison groups only.
Conn N=43	SMDs calculated from differences in PA between groups or differences in pre-post scores in studies lacking control groups, Subgroup analyses where >10 studies had each feature	<1-24	Small effect on PA (SMD 0.26 ± 0.5, n=43) equating to 60% of participants in intervention group having higher PA than average control	Sig. heterogeneity (Qt = 86.38)	Yes	Categorised studies according to whether they included a control group and were randomised, and controlled for this and length of follow up after intervention in all subgroup/ moderator analyses
Cooper 2018 n=9	SMDs for any PA outcomes reported by >3 studies	NR	Small-to-medium effect on PA (SMD 0.43 CI 0.19-0.68, n=4) for accelerometers, no statistically significant effect for pedometers (SMD 0.22 CI -0.08-0.51, n=4)	No sig. heterogeneity in either analysis (I2=18.6%, p < 0.298; I2=48.2%, p=0.122).	Yes	Only included RCTs, using Cochrane tool, 6 of 9 judged to be at high risk of bias, 2 unclear, 1 at low risk. Commonest problems were lack of blinding (n=6), inadequate detail on allocation concealment (n=5), and other biases (n=7).
French N=16/25	SMDs calculated for changes in PA behaviour (data on primary outcome of self-efficacy not reported here)	NR	Small overall effect on PA (SMD 0.14 CI 0.09-0.20, p<0.001, n=16).	Individual study effect sizes ranged from SMD 0.02-0.63. Greater variability in effect size estimates than could be explained by random sampling error alone (Q=33.7, p<0.01), although all variance could be explained by sampling error alone.	Yes	No assessment or consideration of study design/quality in analyses
Grande N=14	SMDs calculated for follow-up times (short-term, intermediate term, long-term) Meta-analyses of studies reporting objective PA measures using the most conservative estimate from each included study	6 weeks to 12 months	Small effect of increased PA with minimal intervention at short-term follow up (SMD 0.30 [0.17 - 0.43] n=1605) and intermediate-term follow-up (SMD 0.27 [0.06 - 0.49] N = 895) but no difference at long-term follow up (SMD = 0.19 [-0.03 - 0.41] n=323). (Short term <3m; intermediate 3-12m, long-term 12m+)	Short term follow up I2 = 0% intermediate-term follow up I2 = 10% Long-term follow up I2 = NR	NR	GRADE (The Grading of Recommendations Assessment, Development, and Evaluation) used to assess quality of evidence. Overall quality of evidence was moderate at short-term, intermediate-term, and long-term follow-ups (downgraded for ROB).
			PA based interventions were more effective compared with minimal intervention in increasing moderate-vigorous PA (MVPA) at intermediate follow up (MD 8.80 [4.09 - 13.52] n=476). No significant difference at short-term (MD 5.19 [-0.61 - 10.99] n=744) (Short term <3m; intermediate 3-12m, long-term 12m+)	Intermediate-term follow up I2 = 0.0% Short-term follow up I2 = 1.3%
			PA-based interventions more effective than minimal intervention in increasing steps per day at short-term (MD 1567.01 [885.89 - 2248.13] n=262). One study at intermediate-term follow up showed no difference, low quality.	I2 = 0.0%
Hobbs N=21	SMDs calculated for pedometer step-counts	17	Large positive effect on step-count at 12m (SMD 1.08, CI 0.16-1.99, n=4) equating to 2,197 steps per day, with effect sustained in one trial at 18m (SMD 0.38 CI 0.16-0.60, n=1), but in another trial not at 24m (SMD 0.01 CI 0.41-0.40, n=1)	High heterogeneity (I2 95%) but little evidence of publication bias at 12m with funnel plot showing mild asymmetry and non-sig. Egger test.	Yes	Risk of bias was unclear in 50% of judgements, but where judgements could be made, ~25% of trials were rated as poor quality due to lack of blinding of participants/personnel, missing outcome data or selective outcome reporting.
	SMD calculated for accelerometer data		A single trial reported no effect on vector/magnitude at 12 or 24m (SMDs 0.18-0.01 respectively).	Not applicable
	SMDs or ORs calculated for self-reported measures of PA duration		Small effect on continuous measures of PA at 12m (SMD 0.19 CI 0.10-0.28, n=11), which remained sig. when removing trials with high attrition or low quality (SMD 0.18 CI 0.07-0.29, n=9,). Interventions also had a positive effect on proportions meeting recommended PA duration at 12m (OR 1.63 CI 1.06-2.49, n=3). 4 trials excluded from meta-analyses reported mixed findings; one intervention increased…	Medium heterogeneity (I2 = 41-52) and little evidence of publication bias at 12m and 24m with funnel plots showing mild asymmetry and non-sig. Egger tests. High heterogeneity (I2 = 84%). Low-medium heterogeneity (I2 = 27-55)
Kassavou N=19	SMDs calculated for PA using data from last follow up including; self-report questionnaires (n=11), pedometer/ accelerometer (n=5), diary/log (n=3)	<2-24	Group walking interventions had a medium-sized positive effect on PA (SMD 0.52 CI 0.32-0.71, n=19, p<0.001).	High heterogeneity (77% of variance not explained by sampling error). There was little sign of publication bias with a large fail-safe N meaning that there would need to be an additional 753 studies showing a zero effect for the relationship to become non-significant.	Yes	1/19 studies satisfied all of the quality criteria. 12/19 scored >4/8 and were classified as higher quality. Lower quality studies (SMD 0.59, n=7) showed sig. larger effects (p<0.05) than higher quality studies (SMD 0.49, n=12).
Kwan N=38	Mean differences calculated for: PA time by quesionnaires; PA time by wearable devices; energy expenditure, step counts Most of the studies employed physical activity time (n = 22, 57.9%) to quantify amounts of physical activity. Other methods were also used to measure physical activity, including step count (n = 13, 34.2%), energy expenditure (n = 10, 26.3%), walking time (n = 7, 18.4%), sedenta…	1 week to 24 months	Significant increase in PA time when measured by PA questionnaires 53.2 min/week (30.18 - 76.21)	Low heterogeneity (I2 = 25%)	NR	PEDro scale used to rate quality. Any identified as poor scores (PEDro<4) were excluded in meta-analysis. Good (n=20, 52.6%) Fair (n=16, 42.1%) poor (n=2, 5.3%)
			Significant increase in PA time when measured by wearable devices 12.95 min/day (10.09 - 15.82)	Negligible heterogeneity (I2 = 0%)
			significant increase in energy expenditure MD194.95 kcal/week (87.85 - 302.04)	Negligible heterogeneity (I2 = 0%)
			significant increase in step counts MD 790step/day (300 -1280)	Minimal heterogeneity (I2 = 12%)
			To few studies to analyse sedentary time (n=2), PA unit (n=2) and PA frequence (n=1).	Heterogeneity too high to analyse walking time.
Larsen N=21	SMDs calculated from objective & subjective measures, converted into intervention effect with random effects meta-analysis	NR	Moderate effect size for PAM increasing PA (n=21, SMD 0.54 (0.34-0.73, p<0.001)	I2 = 79.2%	Sensitivity-analysis completed on how the SMD from all outcomes were affected and none significantly correlated with effect size for any outcomes by: age, sex, % with walking aids, intervention length in weeks, baseline PA measured in steps per day, BMI.	Low risk: 5 Some concerns: 10 high risk: 6 (Two studies ROB differed between outcomes with high risk for HRQoL)
			Moderate effect size for PAM increasing steps per day WMD 1297 more steps (817 - 1753) n=21	NR
			Increased MVPA in intervention groups: n=8 SMD 0.34 (CI 0.15 - 0.52). When using SD of 16.2 of daily MVPA this corresponds to a WMD 5.5 minutes per day (2.4 - 8.4) with more MVPA in the intervention group.	NR
			Physical capacity: n=4, SMD 0.19 (CI -0.10 to 0.48, p=0.118) favouring PAM intervention. Using an SD of 80m this corresponds to a weighted mean difference on 15m (CI -8 to 38) with more meters walked on a 6MWT in the intervention groups.	I2 = 48.8%
			BMI: n=3, SMD 0.15 (CI 0.01 to 0.31, p=0.752) when using a SD of 4.8kg/m2 this corresponds to a mean difference on 0.72kg/m2 (CI -0.05 to 1.50) with the control groups having the lowest BMI.	I2 = 0%
			HRQoL: n=5, SMD 0.01 (CI 0.12 to 0.14, p=0.541) favouring PAM interventions.	I2 = 0%
Liu N=10	SMDs calculated for: WAT-based interventions on step counts (compared with passive and active controls); WAT-based interventions on MVPA	Meta-analysis on 12 week time point only Follow up on 2 studies only at 6m and 10m	Significant effect for WAT-based interventions on step count (comparison with a passive control) (n = 2, SMD 1.23[0.75-1.70] Test for overall effect z=5.04(p <0.00001)	I2=0	NR	Not reported against three analyses. 2/8 low risk of bias. 5/10 unclear risk of selection bias; 3/10 high risk of detection bias; 3/10 high risk attrition bias; 4/10 high risk of selective reporting bias
			No effect for WAT-based interventions on MVPA (comparison with passive control)n=3, SMD 0.22 (-0.62 - 1.06) Test for overall effect z=0.51 (p=0.61)	I2=88%
			Significant effect for WAT-based interventions on step count (comparison with an active control) n=4, SMD 1.27 (0.51 - 2.04) Test for overall effect z=3.26 (p=0.001)	I2=82%
Merom N=18	SMDs calculated for PA/exercise frequency, time spent in moderate-vigorous PA, aerobic fitness.	6 months	PA/exercise frequency SMD 0.25 (-0.07 to 0.56). 3 studies	I2 = 54%, p=0.19	NR	Very low (GRADE) (3 studies)
		6 months	Time spent in moderate-vigorous PA SMD 0.22 (-0.05 to 0.50) 3 studies	I2 = 46%, p=0.16	NR	Low (GRADE) (3 studies)
		NR	Aerobic fitness SMD 0.28 (-0.22 to 0.78) 2 studies	I2 = 82%, p=0.02	NR	Low (GRADE) (2 studies)
Nunez de Arenas-Arroyo N=19	MDs calculated for steps / MVPA per day and per week through accelerometer or pedometer, as well as PA evaluated through a questionnaire.	NR	Increase in steps/day ES = 0.59; 95% CI: 0.15-1.02 and MD 1616.28 (386.25 - 2846.31)	I2 = 87.2%	Type of intervention, typle of control group, device	15.8% high ROB 78.9% moderate ROB 5.3% low ROB
			MVPA min/day ES= 0.49; 95% CI: 0.17-0.80 and MD 7.41 (3.24 - 11.57)	I2 = 57.8%	Type of intervention, type of control group
			PA min/week ES = 0.13; 95% CI: 0.01-0.24 and MD 40.54 (-8.71 - 89.79)	I2 = 51.3%	Type of intervention
			MVPA min/week ES = 0.31; 95% CI: 0.13-0.48 and MD 56.35 (17.43 - 95.27)	I2 = 12.5%	Type of intervention, type of control group
O’Brien N=19	SMD calculated for combined self-reported with objective measures of PA	12 to 36	Small positive effect on PA (SMD 0.29 CI 0.19-0.40, n=19).	High heterogeneity (I2 = 80%).	Yes	7/19 trials judged as at high risk of bias, 12/19 at low risk of bias
			Removing trials with imputed or estimated mean/standard deviation reduced effect (SMD 0.21 CI 0.13-0.28, n=15).	Medium heterogeneity (I2 = 55%).
			Removing additional trials with attrition rates >30% and/or high risk of bias did not alter effect size further (SMD 0.22 CI 0.13-0.31)	Medium heterogeneity (I2 = 59%).
Oliveira 2017 N=27	SMDs calculated using pre- and post-means or change score, standardised by post-score SD with meta-regression to explore differences between face-to-face vs. telephone delivery, clinical vs. non-clinical populations, high vs. low quality, large vs. small samples and objective vs. subjective measures	NR	Small, sig. effect of health coaching on PA compared to controls (SMD 0.27; CI 0.18-0.37; p<0.001, n=27), with: - sig. larger effect (p=0.047) for face-to-face (SMD 0.41; CI 0.25-0.58; p<0.001, n=9) vs. telephone-delivered (SMD 0.21; CI 0.11-0.32; p<0.001, n=18)	I2=61%, p<0.001 suggests sig. heterogeneity for primary analysis. Funnel plot and Egger’s test (p=0.21) did not suggest any publication bias.	Yes	Mean Physiotherapy Evidence Database (PEDro) score of 6/10, range 3 to 8, with 17/27 rated high quality, 10/27 low quality for the primary outcome
			- similar effects (p=0.32) in those with health conditions (SMD 0.32; CI 0.19 to 0.45; p<0.001, n=14) vs. healthy participants (SMD 0.23; CI 0.10 to 0.36; p<0.001, n=13).
			- similar effects for high vs. low quality (n=17, n=10 respectively, p=0.86), large vs. small studies (n=17, n=10 respectively, p=0.66) and objective vs. subjective measures (n=10, n=17 respectively, p=0.41) with SMDs ranging from 0.26 to 0.35.
Oliveira 2020 N=23	SMDs calculated from step counts	3 months to 12 months	Main outcome PA significant increase in PA by 1558 steps per day more than control participants (95%CI 1099 - 2018 steps per day; p<0.001, I2=92%) and this represented a medium effect of the intervention on the primary outcome (23 studies; SMD = 0.55; 95%CI 0.40 to 0.70; p<0.001, I2=86%)	Publication bias = high (Egger's tests, p=0.002)	Some indication of maintenance of the effect of the activity tracker use in increasing PA at 6m (n=3; SMD=0.69; 95%CI 0.16 to 1.23; p=0.016; I2=76%) but not at 3m (n=4; SMD=0.14; 95%CI -0.08 to 0.35); p=0.64; I2=0%). At 12m this was not sustained (n=1; mean difference=184; 95%CI -378 to 746; p=0.52). No significant difference in impact between trials recruiting from clinical conditions and the ge…	Overall quality of evidence for the effect of activity tracker intervention on PA was rated as 'low quality' PEDro scale used to rate quality. High (n=14) Low (n=9)
					Mobility 218 participants medium effect on improving mobility (n=3; SMD=0.61; 95%CI 0.31 to 0.90; p=0.35; I2=10%; PI=-0.17 to 1.38)	GRADE = moderate quality PEDro scale used to rate quality Low (n=3)
				Publication bias: not significant (Egger's tests, p=0.11)	Qualiy of life 1436 participants no effect on QOL (n=9; SMD=0.09; 95%CI-0.07 to 0.3; p=0.051; I2=45%; PI=-0.34 to 0.51)	GRADE = moderate quality PEDro scale used to rate quality High (n=6) Low (n=3)
					Mental health 657 participants: one trial only, similar to control groups for: anxiety (mean difference =-.69; 95%CI -1.84 to 0.45; p=0.24) and depression (mean difference=-0.22; 95%CI -1.12 to 0.67; p=0.63)	PEDro scale used to rate quality High (n=1)
Sansano-Nadal N=12	SMD calculated across PA measured.	8m to 5y Mid-term (3-11 months post-intervention) and long-term (12 or more months post-intervention).	When compared to non-active control, exercise interventions improved PA time at the six-months follow up (standardized mean difference (SMD) 0.30; 95%CI 0.15 to 0.44; four studies; 724 participants; I2 0%), but not at the one- or two-years follow-ups		Exercise-based intervention versus active control 265 participants Post intervention (n=3; SMD 1.55 [-0.46 to 3.57]; Tau = 3.07; Chi2=72.17; df=2[p<0.00001); I2=97%; test for overall effect Z=1.51 [P=0.13]) 6-12m follow up (n=3;SMD 1.89 [-0.89 to 4.67]; Tau = 5.91; Chi2=120.5; df=2[p<0.00001); I2=98%; test for overall effect Z=1.33 [P=0.18]) 2y follow up (n=2; SMD 1.43 [-0.44 to 4.30]; Tau = 4.18…	NR
					Exercise-based intervention versus Non-Active Control 8 studies, 1676 participants Post intervention (n=6; SMD 0.18 [-0.01 to 0.37]; Tau = 0.04; Chi2=13.46; df=5[p=0.02); I2=63%; test for overall effect Z=1.81 [P=0.07]) 6-12m follow up (n=4;SMD 0.3 [0.15 to 0.44]; Tau = 0.00; Chi2=2.01; df=3[p=0.57); I2=0%; test for overall effect Z=3.96 [P<0.0001]) 1y follow up (n=2; SMD 0.27 [0.08 to 0.46]; Tau…	NR
					Exercise-based intervention vs non-active control (objective measures of PA) restricted to studies implementing sustainability-enhancing strategies Post-intervention (n=3; SMD -0.00 [-0.17 to 0.16]; Tau = 0.00; Chi2=1.48, df=2 [p=0.48); I2=0%; test for overall effect Z=0.4 [P=0.96]) 6-12m follow-up (n=2; SMD 0.64 [-1.54 to 2.82]; Tau = 2.36; Chi2=23.12, df=1 [p=0; I2=96%; test for overall effect …	NR
Stockwell N=22	SMD and MD conducted for RCT studies for total PA, number of steps per day, MVPA and total SB.	NR	Total PA (n=8, 450 participants) SMD = 0.28, 95% CI (0.01, 0.56), P=0.04	I2=46.98, Eggers intercept=1.99	Follow up (n=2, 255 participants) SMD =0.11, 95% CI (-0.14, 0.36) p=0.39, I2=0, Eggers intercept=1.65	Overall quality of evidence was rated as Lower risk of bias (n=7) Moderate risk of bias (n=12) higher risk of bias (n=3)
			Total steps (n=6, 383 participants) SMD = 0.18, 95% CI (-0.03, 0.38), P=0.09	I2=0, Eggers intercept=1.24	Follow up (n=2, 255 participants) SMD =0.11, 95% CI (-0.14, 0.36) p=0.39, I2=0, Eggers intercept=n/a
			MVPA (n=6, 694 participants) SMD= 0.47, 95% CI (0.32, 0.62), P<0.001	I2=0, Eggers intercept= -0.39	NR
			Total sedentary behaviour (n=5, 255 participants) SMD= -0.44, 95% CI (-0.69, -0.19), P<0.001	I2=0, Eggers intercept= 0.53	NR
Wu N=45	SMD calculated for daily steps, total daily PA (minutes), MVPA, sedentary time (minutes)	NR	Medium effect on wearable activity trackers increasing daily steps compared with the control group (SMD =0.59, 95% CI (0.44, 0.75), P < 0.00001) , representing an approximate 1430 steps (95% confidence interval (CI1092 to 1767 steps). 38 studies	significant heterogeneity across studies (I2=85%, P < 0.00001). To further determine the robustness of the analysis, sensitivity analysis was performed to detect the changes of heterogeneity by removing studies one by one. The result revealed no significant changes. Intervention duration, health status, sample size, intervention type, age, and publication years had no significant effect on hetero…	Age: similar pooled effect size between participants on daily steps (SMD≥70= 0.44, 95% CI (0.11, 0.79), P=0.009; SMD<70=0.66, 95% CI (0.45, 0.86), P < 0.0001) following wearable activity tracker intervention compared with the control group. Chronic conditions: no significant difference in participants in daily steps (SMDwithout=0.55, 95% CI (0.32, 0.78), P < 0.0001; SMDwith=0.55, 95% CI (0.33, 0.…	very low due to risk of bias, imprecision, publication bias
			Small, significant effect on increasing daily PA time compared to the control group Total daily PA time (SMD =0.21, 95% CI (0.01, 0.40), P=0.04) of 17 minutes more than the control group (95% CI: 0.8 to 33 min) 4 studies	I2=47%, P=0.07	NR	Low due to risk of bias, imprecision
			Medium effect on weekly MVPA MVPA (SMD=0.54,95% CI (0.36, 0.72), P< 0.00001), representing an increase of approximately 38 min (95% CI: 25 to 50 min) more than the control group. 18 studies	Significant heterogeneity dentified (I2=85%, P< 0.00001). However, sensitivity analysis suggested a relatively robust result. Intervention duration (β=−0.187, 95% CI (−0.54, 0.17), P=0.03) and intervention components (β=−0.31, 95% CI (−0.71, 0.10), P=0.03) are probably the sources of heterogeneity in MVPA.	wearable activity tracker intervention induced a relatively high weekly MVPA increase in younger participants (SMD<70=0.65, 95% CI (0.37, 0.93), P < 0.0001) than that of older participants (SMD≥70=0.27, 95% CI (0.1, 0.45), P=0.002); statistical significance was reached between subgroups. There was no significant difference between participants with chronic conditions and participants without in w…	Low due to risk of bias, imprecision
			Small effect on reduction in sedentary time Sedenary time SMD =−0.10, 95% CI (−0.19, −0.01), P=0.03), representing an average decline of 7.54 min compared with the control group (95% CI: −15.54 to 0.45 min). 11 studies	I2=35%, P=0.09	NR	Moderate due to risk of bias
Yerrakalva N=6	SMD calculated for sedentary time	>6m	Inconclusive effect on sedentary time in the short and long term. Short term (<3m) -0.49 (95% CI −1.02 to 0.03, n=2). Long term (>6m) (−1.06% sitting time/day; 95% CI −6.35 to 4.23, n=1).	I2 =0%	NR	Moderate
	Only steps/day used in pooled mean difference	3m	Not statistically significant increase in step count in short (<3m) and long (6-12m) term. Short term average increase of 506 steps/day (pooled mean difference 95% CI −80 to 1092, n=3) Long term average increase of 753 steps/day (pooled mean difference 95% CI −147 to 1652, n=2)	Short term statistical heterogeneity was high (I2=80.5%). Long term level of heterogeneity was high (I2 =78%). For PA, the statistical heterogeneity for the pooled estimate was high (I2 =80.5%). We tried to minimize heterogeneity by including the most homogenous measures (steps/day), but we identified a number of other sources of heterogeneity that could account for the I 2 value. The effect esti…	NR	Moderate
	SMD calculated for physical fitness using indicators of 'increased gait speed' and 'increase in 6-minute timed walk.	None	Not statistically significant increase in physical fitness, with individual studies noting mixed effects. Short term (<3m) SMD for fitness 0.31 (95% CI −0.09 to 0.70, n=3)No data for long term	I2=0%	NR	Low
Systematic reviews with narrative syntheses of interventions to increase PA in older adults
Baxter N=64	Narrative description (vote counting) of PA outcomes and Harvest Plots to illustrate intervention effectiveness	0-120 (12)	7/10 counselling and advice interventions led to positive effects (1 with control group).	Not applicable	No	55/64 studies were RCTs Based on assessment using adapted Cochrane risk of bias tool, most common problems were with lack of reporting of randomisation procedures, potential selection bias, no control group, use of self-report measures and high drop out.
			8/9 group-based interventions led to positive effects (4 with control group).
			5/6 individual exercise programs led to positive effects (1 with control group).
			7/8 in-home predominantly telephone-based interventions led to positive effects.
			4/4 home-based pedometer/accelerometer interventions led to positive effects (2 with control groups).
			Inconsistent findings for lifestyle diet and exercise interventions predominantly delivered via written materials (n=4), computer-based interventions (n=4) and community-wide (n=2) interventions.
Conn N=17	Narrative description (vote counting) of findings for walking and overall PA outcomes		10/17 reported greater PA or exercise in intervention than control groups. 1 study found greater PA in control group. 4/6 walking studies reported more walking in intervention than control groups. 6/10 studies focussed on overall or other PA reported greater PA in intervention than control groups. 4/5 RCTs with sample sizes <60 subjects reported no difference in PA scores between intervention and…	Not applicable	Yes	Only included RCTs comparing intervention and control groups but no assessment
Cyarto N=8	Limited synthesis, individual studies separately described	NR	6/8 studies showed positive improvements in PA and 2 reported non-sig. findings.	Not applicable	No	NR
Elavsky N=52	Narrative synthesis with Harvest plots split by intervention, population and tye of outcome	3m - 24m	Physical activity: 13/17 pre-post interventions provided some evidence of effectiveness to increase PA. 17/29 RCTs demonstrated improvements in some aspects of PA. 12/29 failed to demonstrate improvement in PA in comparison with a control group. Effect size data for PA were available or could be computed for 26/50 studies. The mean effect size weighted by sample size was 0.69, indicating a medium…	Not applicable	10/13 interventions with some evidence of effectiveness contained theory-guided intervention development.	Methodological quality was moderate overall (M=3.70, SD = 1.17)
			Sedentary behaviour: n=14 (4 healthly population) 4/4 pre/post change dignificantly decreased SB 5/10 RCTs reported reductions in SB 5/10 RCTs reported no effects in comparison to the control group for SB Effect size data for SB were available or could be computed for 7/14 studies. The mean effect size weighted by sample size was 0.77, indicating a medium to large effect (Cohen’s d = 0.89 subject…	Not applicable
			Sleep: n=5 Effect size data for sleep were available or could be computed for only two of the four studies. The mean effect size weighted by sample size was 0.46, indicating a small to medium effect	Not applicable
Goethals N=9	Narrative synthesis with assessment against social marketing criteria	NR	8/9 interventions increased participation in the activities offered or increased the level of PA. 1/9 reported no effects. 1/9 PA uptake increased with communication in the intervention arms 2/9 showed increased enrollment in PA classes 1/9 increase in walking in women by 1500 steps in intervention group 1/9 increased levels of each type of PA promoted by social media	Not applicable	Successful programmes reported three success factors: the use of social marketing techniques through the implementation of a number of criteria and better understanding of core marketing concepts; the funding of activities to remove/reduce financial barriers; building of social ties between participants in the programmes.	Risk of bias Low (3) Medium (3) High (3)
Jansen N=8	Narrative synthesis (vote counting) of effects on PA assessed via objective measures in 7/8 studies, calculation of effect sizes for 2 studies	2-15 (6)	6/8 studies overall, 5/7 directly targeting older people (rather than staff) including 3 of exercise only interventions and 2 combining exercise and other behavioural components, showed significant improvements in PA in intervention compared to control groups, with large effect size (0.84-1.04) in 2 studies where calculated	Not applicable	No	Only included RCTs, average rating score of 10.8 (range 8-15) out of 15 on Cochrane Bone, Joint & Muscle Group rating system, with studies fulfilling 50-83% of criteria and failure to report ITT analysis (n=4), outcome assessor blinding (n=3) and concealment of allocation (n=1) commonest weaknesses.
Katigbak N=9	Narrative synthesis with assessment against cultural adaptations	NR	Participants reported increased PA by study conclusion or follow up. Specific descriptions of duration, frequency, intensity, or type were not reported.	Not applicable	NR	NR
Knight N=10	Narrative synthesis	2 weeks - 7 years	PA: Significant direct effect for self-reported PA and capacity for PA significantly improved from baseline to 3mFU in intervention group. A positive correlation was identified between stereotypes of the percieved benefits of the exercise for older adults and PA score and a negative correlation beween stereotypes of the percieved exercise risks for older adults and PA score. n=2 RCT brief interve…	Not applicable	NR	Risk of bias:overall deemed high High risk (5) Some concerns (5)
			Physical function: Notable effect 3/4	Not applicable	NR
Lim N=12	Narrative synthesis	4 weeks to 4 years	PA: mixed impact 1/12 RCT no statistical difference to control group 1/12 RCT increase of 9.1 min/day of light sport activity (95%CI 0.9 - 17.4) and overall activity levels by 0.69 h/day (95%CI 0.21 - 1.2).	Not applicable	NR	Scored using JBI critical appraisal tools: RCT out of 13: 6 studies scored 9/13 1 study scored 6/13 non-randomised studies out of 9: 3 studies scored 8/9 2 studies scored 2/9
			Functional status: 1/4 Improvement of 'short physical performance battery' 1/4improvement in functional reach 1/4 TUG 2/4 30s chair stand 1/4 Step touch test 1/4 maintenance of physical function for wheelchair users (compared to decline in functional status in control group) at 6 and 12 months	Not applicable	NR
			Frailty status: 4/14 studies saw benefits in handgrip strength in intervention groups	Not applicable	NR
			Fear of falls: 2/2 studies saw a reduction in fear of falling	Not applicable	NR
Moore N=7	Narrative synthesis (vote counting) of PA measured via self-report (n=3), physiological/ physical measures (n=5), accelerometer (n=1)	<3-31 (11)	4/7 showed changes in PA patterns, but most with high risk of bias.	Not applicable	No	Majority of studiesassessed as having a high or unclear risk of reporting bias (7/7), selection bias (5/7), performance bias (4/7), detection bias (4/7), and attrition bias (5/7).
			4/6 assessing showed changes in at least one measure of physical function (e.g. balance, walking, power, fitness)
Muellmann N=20	Narrative synthesis with Harvest plots split by intervention delivery mode and type of outcome assessment	1-24 (6)	Web-based: 4/6 comparing to no intervention alone showed sig. improvements in PA at up to 4m. 1 showed sig. improvements for combined web- and centre-based intervention but not web-based alone at 12m, 1 similar effects for web- and print-based at 6m but print-based greater effect on PA at 12m.	Not applicable	Yes	Using Cochrane tool, 1/20 judged to be at low risk of bias, 11/20 at moderate risk, 8/20 at high risk. Commonest problems were inadequate details on/lack of blinding of participants/personnel (n=13) and outcome assessors (n=13), and allocation concealment (n=9) and lack of clarity around selective reporting (n=15) plus potential for other biases (n=20).
			Telephone-based: 1/2 comparing to no intervention showed sig. improvements in PA at 3m but not 12m. 3/5 comparing to non-Ehealth interventions (e.g. classes, education, advice) showed sig. improvements at up to 24m.
			Text-messaging-based: 3/3 comparing text messaging to non-eHealth interventions showed sig. improvements in PA up to 12wks but in 1 study not at 24wks. 1 study comparing video and motivational messaging and group-training to no intervention, showed no change in aerobic capacity from either at 10wks.
			Objective/combined objective & subjective outcomes: 5/7 showed sig. improvements in PA from e-health interventions compared to no intervention (n=1) or non-eHealth interventions (n=4).
			Subjective outcomes: 11/13 showed sig. improvements in PA from e-health compared to no intervention (n=7) or non-eHealth interventions (n=4).
Muller and Khoo N=16	Narrative synthesis (vote counting) of PA behaviour, most commonly weekly time spent in PA or walking and/or weekly energy expenditure (n=13)	<1-24	14/16 reported sig. improvements in PA. 8/9 assessing, maintained PA beyond end of the intervention	Not applicable	No	Assessed Cochrane risk of bias, but not reported
Neidrick N=11	Narrative description (vote counting) of primarily self-reported PA promotion	NR	7/10 studies reported an increase in PA. Interventions were considered effective if subjects had an increase in PA distinct from any increase shared by a control group and/or activity from baseline.	Not applicable	Yes	NR
Ostrander N=7	Narrative description of outcomes including steps/day , walking speed, mins/week of aerobic/moderate PA	0-12 (7)	6/6 studies with follow up after intervention reported sig. increases in PA in the messaging group compared to the control, with effects maintained up to 12m in 2 studies.	Not applicable	No	NR
Pedersen N=3	Narrative synthesis	NR	Both unstructured and structured interventions saw an increased overall PA level. Interventions had not incorporated culture-centred strategies for health research.	Not applicable	NR	Quality assessed as: 1/3 weak 2/3 moderate
Stevens N=6	Narrative description of outcomes including self-reported PA (n=5) aerobic fitness (n=1)	6-12 (10)	2/5 RCTs reported a sig. increase in PA levels in intervention compared to control groups, 1 RCT reported a sig. increase in aerobic fitness. Sig. differences were apparent in 2 of 4 studies reporting outcomes at 12m	Not applicable	No	Assessed using Juni scale, 2/6 RCTs described method for generating randomisation sequence, 2/6 reported concealment of allocation, 1/6 conducted blind outcome assessment, 4/6 did an intention to treat analysis, 4/6 controlled for confounders and 3/6 reported similarity between groups at baseline.
Van Der Bij N=38	Narrative description (vote counting) of participation or change in PA;	18 (n=1)	Home-based: Of 2/7 studies reporting changes in PA, one reported no sig. pre-post changes in intervention group and decline after intervention ended and the other sig. smaller decline in intervention compared to control group at 24m.	Not applicable	No	No formal quality assessment reported, but state only 8/38 studies described randomisation procedure and considered issues such as response rates, drop out in study limitations
		12-120 (n=5)	Group-based: Of 6 studies reporting changes in PA, 4/4 showed sig. increase in PA in intervention compared to control groups, but only 1/3 studies reporting long-term follow up after the end of the intervention showed sustained effects compared to a control group, in this case after up to 10y of follow up.
		8-48 (n=5)	Educational: 3/5 studies reporting short-term findings (<1y) showed sig. increased PA in intervention compared to control groups and 2/5 reporting long-term follow up (≥1 year) showed positive effects.
NR = not reported; PA = physical activity; SMD = Standardised mean difference; CI = 95% confidence intervals; RCTs = Randomised controlled trials.

## Sheet: Table 4
Table 4 Characteristics of participants in included systematic reviews on interventions to increase physical activity, and links between participant characteristics and effectiveness
Review & incl. No. studies	No. of participants per study	Health status	Age, mean (range) years	Women	Ethnicity	SES	Findings in relation to participant characteristics
Systematic reviews with meta-analyses on interventions to increase physical activity in older adults
Chase N=79	Median 39 (range 6-989)	Community dwelling older adults with median BMI 27.7 (range 21.9-40.44) including those with a history of chronic illness (n=35)	Median 75.4 (68.5-88)	Median 70% (0-100)	Median 15% minority groups (0-100)	NR	In comparative studies (n=53), interventions amongst healthier participants (SMD=0.30, n=16) were sig. more effective (p=0.03) than those targeting chronically ill participants (SMD=0.11, n=35). Interventions were similarly effective regardless of mean age, baseline BMI or percentage of female participants.
Conn N=43	Mean 770	Most healthy older adults (n=25), others targeted: Cardiac patients (n=4) People with arthritis (n=3) Those visiting primary care (n=3) Overweight individuals (n=2) People with diabetes (n=2)	Sample means ranged from 60-77.2	62% (n=5 reporting)	81% white (n=10 reporting)	NR	No sig. difference between studies confined to older adults (SMD=0.30, n=20) and studies including some younger adults (SMD=0.34, n=23). Interventions with patient samples (SMD=0.39, n=18,) sig. more effective (p<0.05) than interventions in non-patient samples (SMD=0.26, n=25).
Cooper N=9	Mean 104 (27-235)	General older adult sample (n=4), with COPD (n=2), in cardiac rehab (n=1)	NR	Women only (n=2)	NR	NR	NR
French N=25	Mean 349 in PA analyses, mean 247 (5-1011) overall	Community dwelling healthy adults not defined by a clinical condition	69, sample means ranged from 60-84	0.76	61% white where reported	NR	NR
Grande N=14	20 to 529	Community dwelling healthy older adults	(60.9 to 72.2)	NR	NR	NR	NR
Hobbs N=32	Mean 588 (41 – 1977)	Healthy or at risk of chronic diseases	60.7 (55-67.6)	0.61	NR	NR	NR
Kassavou N=19	Mean 240.63 (34-575)	Healthy adults (n=14) With chronic disease (n=2) At risk of chronic disease (n=2) At risk of mental decline (n=1).	59.8 (44-88), 7/19 in 61+	Women only (n=6), the remainder both genders	NR but targeted: African American women (n=3) African American, Hispanic or Latina women (n=1)	NR	Interventions targeting adults aged 18 to 59y (SMD 0.48, n=12) were sig. less effective (p=0.05) than interventions targeting older adults (SMD 0.57, n=7) Interventions targeting only women (SMD 0.18, n=6) were sig. less effective (p < 0.001) than interventions targeting both genders (SMD 0.61, n=13)
Kwan N=38	24 to 1971	Majority healthy (n25, 65.8%) overweight, cardiac diseases, COPD, sleep apnoea, T2DM, rheumatoid arthritis, parkinsons, cancer	(50.8 - 82y)	NR	NR	NR	NR
Larsen N=21	15 to 580	Healthy (n=15, 71%) Osteoarthritis (n=1, 5%) COPD (n=3, 14%) Cardiac px (n=2, 10%)	Median 70.5 (65 - 81.5)	Median 58%	NR	NR	NR
Liu N=10	25 to 263	Inactive (n=8) Sedentary (n=2)	(55 to 79.5)	0.644	NR	NR	NR
Merom N=18	14 to 665	NR - employed persons	40 to 77	12/18 both sexes, 3/18 women only, 1/18 men only	NR	2/18 studies targeted low SES employees	" compared with self-managed programmes carried out in participants’ discretionary time, on-site supervised sessions during the workday25 26 29 33 34 tended to demonstrate high retention rates (71%–100%) and good compliance. However, these programmes were usually shorter in duration (less than 15 weeks"
Nunez de Arenas-Arroyo N=19	19 to 1326	Healthy adults without specific diseases	(58 to 74.2y)	51.37% (excluding 1 study with no sex data)	NR	NR	NR
O’Brien N=19	Mean 534 (29-1323)	Healthy or at risk of chronic diseases	60.7 (55-67.6)	0.64	NR	NR	NR
Oliveira 2017 N=27	226 (16-966)	Healthy adults (n=13) With chronic diseases (n=14) including COPD (n=5), and other diseases in single studies Recruited from primary care (n=8), community (n=6), hospital (n=5), outpatient clinics (n=3), pulmonary rehabilitation (n=2), other (n=3)	69 (60-79)	Men only (n=3)	NR	NR	NR
Oliveira 2020 N=23	15 to 571	Healthy (n=9) COPD (5) Type 2 diabetes (4) osteoarthritis (2) Impaired glucose tolderance (1) Intermittent claudication (1) type 2 diabetes and hypertension (1)	60 to 80	NR	NR	NR	NR
Sansano-Nadal N=12	52 to 422	Community dwelling adults >65y Coronary care patients (1) Chronic health failure (1) Recent history of falls or identified as at risk of falls (5) Sedentary (2) Healthy (2) A chronic disease (1)	75.8y	0.737	80-95% caucasian (n=3)	NR	NR
Stockwell N=22	17 to 278	Adults >50 of any health status	(50 to 96) no overall average	55.9 (21/22 studies: 1 study did not report gender)	NR	NR	NR
Wu N=45	15 to 1023	Healthy (23/45) T2DM (5) COPD (10) Other chronic diseases (7)	60 to 86y	0.556	NR	NR	NR
Yerrakalva N=6	19 to 263 (81)	NR	68 [SD 6]	0.667	NR	NR	NR
Systematic reviews with narrative syntheses of interventions to increase physical activity in older adults
Baxter N=64	(range 28-16,911)	Healthy older adults (i.e. excluding those with a specific clinical condition or described as elderly, frail or with limited mobility) Sedentary/low levels of activity (n=33)	63 (40-90)	67% (0-100) Majority female samples (n=32) Female only samples (n=10) Male only samples (n=2)	Mean 21% ethnic minority (range 0-74 in 25 studies reporting) 1 study in an ethnic minority	1 study of predominantly low SES participants	NR
Conn N=17	Median 92 (range 20-3097)	Healthy older adults (n=8) and adults with health problems/attending health services (n=9)	Sample means 64.8-77, participants from 40-90	35-100%	6 reported inclusion of minorities		6/9 studies targeting participants with health problems reported greater PA in intervention group, compared to 4/8 targeting healthy participants.
Cyarto N=8	Most between 75-300, two studies 17-20, one 719	NR but 4 excluded participants with a history of hypertension, diabetes or any cardiovascular health problem, one based in a nursing home	Participants from 40-90, with even representation of; ‘young’ old (50-60, n=2) ‘mid’ old (60-70, n=2) ‘older’ old (>70, n=4).	More women than men, with one study only including women	NR	2/8 drew samples from low SES areas	NR
Elavsky N=52	8 - 710 (114)	Healthy (14) heart disease/CVD risk factors (9) diabetes (7) COPD (5) COPD or diabetes (2) metabolic syndrome/obese (7) obstructive sleep apnea (2) cancer (2) rheumatiod arthritis (2) orthopedic (1) primary care px (1).	59.6y (range 50-76.5)	NR	NR	NR	NR
Goethals N=9	60 to 4414	NR	18 to 85	NR	NR	NR	NR
Jansen N=8	Mean 129 (range 76-266)	4 excluded participants with walking/other physical limitations, 1 excluded cognitively impaired, others included cognitive impairments (2 including severe, 3 moderate, 1 mild dementia), most included participants at-risk of functional and cognitive decline	Sample means 75-89	NR	NR	NR	NR
Katigbak N=9	20 to 756	CVD risk factors overweight T2DM Rheumatiod arthritis osteoporosis	62 to 73	Mainly women, specific data NR	All studies (9) specific to Asian Americans	NR	As per main findings
Knight N=10	27 to 349	NR	mean age ranges 65.26 to 84.75	0.789	NR	NR	NR
Lim N=12	40 to 3240	Living in assisted living facilities (1) Living in nursing home (1)	75.5 to 82.8 years	NR	NR	NR	NR
Moore N=7	Mean 557.5 (37-1635)	Healthy adults (n=3) Patients with existing condition (n=4)	65-90 where reported	Women only (n=1)	1 study included mostly African-Americans	NR	NR
Muellmann N=20	(37-1971)	Included only studies targeting those without pre-existing conditions	65 (56-80)	61% women (range 41%-80%)	11/20 reported, 0%-97% white	15/20 reported education, 28%-82% post-high school	NR
Muller and Khoo N=16	(31-2,503)	Inactive/ underactive/ sedentary adults (n=11) Other community dwelling adults (n=5)	45-78 (n=1) 50-65/69 (n=4) ≥50 (n=3) ≥55 (n=3) 60-89+ (n=2) 65-74 (n=1) ≥65 (n=1) ≥70 (n=1)	>60% women (n=13)	NR	27-72.3% had at least some higher education (n=15 reporting)	NR
Neidrick N=11	Mean 576.91 (20-3097)	Healthy older adults recruited via mailed invitations or in-office	NR	NR	NR	NR	NR
Ostrander N=7	Mean 396 (18-1,971)	1 study in participants with diabetes, other studies in healthy participants	65.5 Sample means ranged from 57-73.1, participants from 35-83+	NR	Primarily white where reported	NR	NR
Pedersen N=3	22 - 125 (66)	NR	63	0.772	All studies (3) specific to American Indian and Alaska Native	NR	As per main findings
Stevens N=6	Mean 254 (168-355)	Healthy older adults	>60 Sample means ranged from 65-74 (n=5)	54% (24-67%) Recruited more women than men (n=4)	NR	NR	NR
Van Der Bij N=38	Overall: Median 101 (20-4712)	Healthy, inactive older adults from community (n=29) Using primary care facilities (n=5) In residential or nursing homes (n=4)	68 (51-88)	71%Women only (n=12) Men only (n=3)	Large majority were white in studies reporting ethnicity (n=16)	Most participants were relatively well educated and had moderate to high incomes where reported (education n=15, income n=10)	NR
	Home-based (n=7): Mean 195 (40-357)		64.7 (52-84)	75% (0-100%) Women only (n=4) Men only (n=1)
	Group-based (n=27): Mean 102.63 (20-357)		70 (55-88)	73% (0-100%) Women only (n=8) Men only (n=2)
	Educational (n=6): Mean 2,040 (299-4,712)		65.5 (51-74)	57% (53-63%)
NR = not reported; PA = physical activity; SMD = Standardised mean difference.
